# Supplementary material for: Microbiome of diseased and healthy implants—a comprehensive microbial data analysis
Source: Front Cell Infect Microbiol. 2024 Aug 29;14:1445751. doi: 10.3389/fcimb.2024.1445751 (PMC11390503; doi:10.3389/fcimb.2024.1445751)
Supplement: Supplementary Table 1 — Genera in co-abundance group used for network construction of peri-implantitis group. [file DataSheet1.csv]

name	module	degree	betweenness	Abundance	Kingdom	Phylum	Class	Order	Family	Genus	color_m	Species
81322350d401670402ba04bb5f9d6767	M1	18	1322	0.038250421	k__Bacteria	p__Firmicutes	c__Negativicutes	o__Veillonellales-Selenomonadales	f__Selenomonadaceae	g__Selenomonas	#5599FF	s__
5c4563c320edff4f76b9638e39d6db87	M1	7	0	0.175572362	k__Bacteria	p__Firmicutes	c__Clostridia	o__Lachnospirales	f__Defluviitaleaceae	g__Defluviitaleaceae_UCG-011	#5599FF	s__Lachnospiraceae_bacterium
b097863f756275798422eb559fe19fab	M1	8	264	0.036772882	k__Bacteria	p__Desulfobacterota	c__Desulfovibrionia	o__Desulfovibrionales	f__Desulfomicrobiaceae	g__Desulfomicrobium	#5599FF	s__Desulfomicrobium_orale
b3eba86e12dcdfc3125fe35e3c73b041	M1	3	1	0.015208459	k__Bacteria	p__Spirochaetota	c__Spirochaetia	o__Spirochaetales	f__Spirochaetaceae	g__Treponema	#5599FF	s__Treponema_medium
3769c715bf401a066e6f7be0bab58b0f	M1	18	4389	0.169369246	k__Bacteria	p__Firmicutes	c__Clostridia	o__Lachnospirales	f__Lachnospiraceae	g__Moryella	#5599FF	s__
5d09865cf06d8cf32d216a21c2e8b955	M1	9	682	0.027232567	k__Bacteria	p__Firmicutes	c__Clostridia	o__Peptostreptococcales-Tissierellales	f__Peptostreptococcales-Tissierellales	g__Murdochiella	#5599FF	s__
4f0de34c4946705290493472e60f87cc	M1	8	971	0.031346749	k__Bacteria	p__Firmicutes	c__Clostridia	o__Lachnospirales	f__Lachnospiraceae	g__Roseburia	#5599FF	s__Lachnospiraceae_bacterium
2e1a0973baf0266ac9785d392fa27d82	M1	12	3465	0.017959738	k__Bacteria	p__Firmicutes	c__Clostridia	o__Lachnospirales	f__Lachnospiraceae	g__Oribacterium	#5599FF	s__
1ef9e2086820ff6eeb3909dfff04b4cb	M1	20	587	0.023844418	k__Bacteria	p__Firmicutes	c__Clostridia	o__Peptostreptococcales-Tissierellales	f__Peptostreptococcales-Tissierellales	g__	#5599FF	s__
0c507e88b96e46deb2da9bf9564671e4	M1	3	2599	0.097504819	k__Bacteria	p__Patescibacteria	c__Gracilibacteria	o__Absconditabacteriales_(SR1)	f__Absconditabacteriales_(SR1)	g__Absconditabacteriales_(SR1)	#5599FF	s__SR1_bacterium
52b1ccb4044a8e281fb9395a1995cb40	M1	6	2490	0.024583188	k__Bacteria	p__Elusimicrobiota	c__Endomicrobia	o__Endomicrobiales	f__Endomicrobiaceae	g__Endomicrobium	#5599FF	s__
c68b504ec75df5a09ac114f10b3e34f1	M1	7	0	0.016635048	k__Bacteria	p__Synergistota	c__Synergistia	o__Synergistales	f__Synergistaceae	g__Fretibacterium	#5599FF	s__Synergistetes_oral
21d8fffbcbda29bf01e0d338a0c2751e	M1	9	0	0.016443987	k__Bacteria	p__Firmicutes	c__Clostridia	o__Peptostreptococcales-Tissierellales	f__Anaerovoracaceae	g__	#5599FF	s__Peptostreptococcaceae_bacterium
f98e96cfa3271b44ed8efda4664715f4	M1	16	0	0.020074147	k__Bacteria	p__Firmicutes	c__Negativicutes	o__Veillonellales-Selenomonadales	f__Selenomonadaceae	g__Selenomonas	#5599FF	s__
ff0db948c372911804a96b516379908f	M1	8	547	0.01044467	k__Bacteria	p__Patescibacteria	c__Dojkabacteria	o__Dojkabacteria	f__Dojkabacteria	g__Dojkabacteria	#5599FF	s__
acae6a45422b5c97d8d07c635a35212d	M1	7	0	0.024978047	k__Bacteria	p__Patescibacteria	c__Saccharimonadia	o__Saccharimonadales	f__Saccharimonadaceae	g__Saccharimonadaceae	#5599FF	s__TM7_phylum
05e065811727d47d3556f294dc0dd309	M1	19	76	0.090180813	k__Bacteria	p__Firmicutes	c__Bacilli	o__Erysipelotrichales	f__Erysipelatoclostridiaceae	g__Eggerthia	#5599FF	s__Eggerthia_catenaformis
0dc77e5e8ac0c849e966f3688130637d	M1	1	0	0.108000439	k__Bacteria	p__Firmicutes	c__Clostridia	o__Peptostreptococcales-Tissierellales	f__Peptostreptococcaceae	g__[Eubacterium]_yurii_group	#5599FF	s__
bb59744c085cfb5e58bd5f0210dd7532	M1	13	1706	0.149371524	k__Bacteria	p__Firmicutes	c__Clostridia	o__Peptostreptococcales-Tissierellales	f__Anaerovoracaceae	g__[Eubacterium]_saphenum_group	#5599FF	s__
44d5e4cf06bcf3a466d949e8dd13e0ac	M1	21	0	0.016647786	k__Bacteria	p__Proteobacteria	c__Alphaproteobacteria	o__Sphingomonadales	f__Sphingomonadaceae	g__Sphingomonas	#5599FF	s__Sphingomonas_paucimobilis
83946f848024c6e39c0c4ba1d86ff2cd	M1	19	5226	0.045931075	k__Bacteria	p__Patescibacteria	c__Saccharimonadia	o__Saccharimonadales	f__Saccharimonadaceae	g__Candidatus_Saccharimonas	#5599FF	s__TM7_phylum
464371df1a18f1a3cc0ac099e0afa808	M1	21	0	0.04060684	k__Bacteria	p__Firmicutes	c__Negativicutes	o__Veillonellales-Selenomonadales	f__Selenomonadaceae	g__Selenomonas	#5599FF	s__
8a01c2b5e628f1a999619202e5a90557	M1	16	0	0.068743763	k__Bacteria	p__Firmicutes	c__Negativicutes	o__Veillonellales-Selenomonadales	f__Selenomonadaceae	g__Selenomonas	#5599FF	s__Selenomonas_sputigena
3d61a078c26fb6c52d83c6b7a8ec05f0	M1	19	0	0.028073236	k__Bacteria	p__Firmicutes	c__Clostridia	o__Lachnospirales	f__Lachnospiraceae	g__Lachnospiraceae_NK3A20_group	#5599FF	s__
56295b353754c4b49971a55f0d1b5622	M1	11	0	0.032735125	k__Bacteria	p__Firmicutes	c__Negativicutes	o__Veillonellales-Selenomonadales	f__Selenomonadaceae	g__Selenomonas	#5599FF	s__
35cc23f80677dc61094871838af1c1d2	M1	8	0	0.021730009	k__Bacteria	p__Firmicutes	c__Negativicutes	o__Veillonellales-Selenomonadales	f__Selenomonadaceae	g__Selenomonas	#5599FF	s__Selenomonas_sputigena
e96db1c02d10dba45164048f64d3e33a	M1	19	439	0.076640953	k__Bacteria	p__Firmicutes	c__Negativicutes	o__Veillonellales-Selenomonadales	f__Selenomonadaceae	g__Selenomonas	#5599FF	s__
94a3144ba1c918ad7d4f3565661acdfd	M1	21	12	0.131106088	k__Bacteria	p__Actinobacteriota	c__Coriobacteriia	o__Coriobacteriales	f__Atopobiaceae	g__Atopobium	#5599FF	s__
1aef41bc8de1974943ec213f78499625	M1	9	9196	0.021755484	k__Bacteria	p__Patescibacteria	c__Gracilibacteria	o__Absconditabacteriales_(SR1)	f__Absconditabacteriales_(SR1)	g__Absconditabacteriales_(SR1)	#5599FF	s__SR1_bacterium
16268dfa5f6e5b62af7252145ff771dd	M1	21	3949	0.022557941	k__Bacteria	p__Firmicutes	c__Clostridia	o__Lachnospirales	f__Lachnospiraceae	g__Lachnoanaerobaculum	#5599FF	s__
bc0ae122e0b4454e55515b81b42d1d48	M1	2	0	0.02658296	k__Bacteria	p__Firmicutes	c__Bacilli	o__Lactobacillales	f__Streptococcaceae	g__Streptococcus	#5599FF	s__
19b611714457a10b79396b8ee7dfbba5	M1	6	5926	0.020137834	k__Bacteria	p__Firmicutes	c__Clostridia	o__Lachnospirales	f__Lachnospiraceae	g__Oribacterium	#5599FF	s__
8771b6d35096d65916a97ae345f98c8d	M1	19	144	0.022799951	k__Bacteria	p__Firmicutes	c__Negativicutes	o__Veillonellales-Selenomonadales	f__Selenomonadaceae	g__	#5599FF	s__
9a9430a1fd5183bd9311aeedbeb6d47b	M1	21	0	0.023411347	k__Bacteria	p__Firmicutes	c__Negativicutes	o__Veillonellales-Selenomonadales	f__Selenomonadaceae	g__Selenomonas	#5599FF	s__Selenomonas_sputigena
e4cc3f6c8ae95710c869c6c47f3b4e7b	M1	21	0	0.037753662	k__Bacteria	p__Firmicutes	c__Negativicutes	o__Veillonellales-Selenomonadales	f__Selenomonadaceae	g__Selenomonas	#5599FF	s__
dcca01a064a66f95f30b172cc776c514	M1	9	380	0.060948473	k__Bacteria	p__Patescibacteria	c__Saccharimonadia	o__Saccharimonadales	f__Saccharimonadaceae	g__Candidatus_Saccharimonas	#5599FF	s__TM7_phylum
a61458a55e4689beb177062bfb782791	M1	14	0	0.013960194	k__Bacteria	p__Firmicutes	c__Bacilli	o__Erysipelotrichales	f__Erysipelotrichaceae	g__Erysipelotrichaceae_UCG-006	#5599FF	s__
06e79afb8ee879016c01b1a481bd3656	M1	21	246	0.049459335	k__Bacteria	p__Fusobacteriota	c__Fusobacteriia	o__Fusobacteriales	f__Fusobacteriaceae	g__Fusobacterium	#5599FF	s__
52aefdd8d9f4cd858b5417c561fb101c	M1	11	369	0.034964171	k__Bacteria	p__Firmicutes	c__Clostridia	o__Peptostreptococcales-Tissierellales	f__Anaerovoracaceae	g__	#5599FF	s__Peptostreptococcaceae_bacterium
a1b48c6ceaf17c86f3b9cd84ba42982b	M1	5	476	0.024060954	k__Bacteria	p__Elusimicrobiota	c__Endomicrobia	o__Endomicrobiales	f__Endomicrobiaceae	g__Endomicrobium	#5599FF	s__
d328ba641431b342a6892add56c7f2b8	M1	11	1816	0.021449786	k__Bacteria	p__Firmicutes	c__Clostridia	o__Peptostreptococcales-Tissierellales	f__Peptostreptococcales-Tissierellales	g__	#5599FF	s__
66141e6d5a89c6bf7e16a275bbbe0d6a	M1	12	8528	0.036760145	k__Bacteria	p__Firmicutes	c__Clostridia	o__Christensenellales	f__Christensenellaceae	g__Christensenellaceae_R-7_group	#5599FF	s__
88e4ec2cbc56932ceccc5d29ed383fff	M1	9	738	0.025245533	k__Bacteria	p__Firmicutes	c__Clostridia	o__Peptostreptococcales-Tissierellales	f__Peptostreptococcales-Tissierellales	g__	#5599FF	s__
46a9e04c85a7ea40a61fa97d0c40ebfe	M1	7	0	0.016877059	k__Bacteria	p__Synergistota	c__Synergistia	o__Synergistales	f__Synergistaceae	g__Fretibacterium	#5599FF	s__
c355b95f939b0ccb67a54e216584cb2a	M1	21	0	0.010648469	k__Bacteria	p__Firmicutes	c__Clostridia	o__Peptostreptococcales-Tissierellales	f__Peptostreptococcaceae	g__[Eubacterium]_yurii_group	#5599FF	s__[Eubacterium]_yurii
734fd10811d3a9b05a0ed9ecbe2fdce7	M1	7	0	0.011718411	k__Bacteria	p__Patescibacteria	c__Saccharimonadia	o__Saccharimonadales	f__Saccharimonadaceae	g__Candidatus_Saccharimonas	#5599FF	s__
4dde74cee3c61316ffa56f501a7d1be9	M1	2	0	0.124380739	k__Bacteria	p__Bacteroidota	c__Bacteroidia	o__Bacteroidales	f__Rikenellaceae	g__Rikenellaceae_RC9_gut_group	#5599FF	s__Bacteroidales_oral
6fd59b05d3822471aad4cf1cd9a0c5a3	M10	9	0	0.120610468	k__Bacteria	p__Firmicutes	c__Clostridia	o__Peptostreptococcales-Tissierellales	f__Peptostreptococcales-Tissierellales	g__Peptoniphilus	#77DDFF	s__Peptoniphilus_obesi
6d8beb399bcc152381d009a1db9fe836	M10	9	0	0.010062548	k__Bacteria	p__Proteobacteria	c__Gammaproteobacteria	o__Burkholderiales	f__Neisseriaceae	g__	#77DDFF	s__
242a0f2c5d305984194be2252c8247cb	M10	9	0	0.069915605	k__Bacteria	p__Bacteroidota	c__Bacteroidia	o__Bacteroidales	f__Tannerellaceae	g__Parabacteroides	#77DDFF	s__Parabacteroides_distasonis
ff708d5330b28b9c3a09b96aa5a27f99	M10	8	4665	0.026952345	k__Bacteria	p__Bacteroidota	c__Bacteroidia	o__Bacteroidales	f__Prevotellaceae	g__Prevotella	#77DDFF	s__Prevotella_maculosa
730afe41d38396e1149bdfc5ac9cf8a8	M10	9	2203	0.266810379	k__Bacteria	p__Firmicutes	c__Bacilli	o__Lactobacillales	f__Streptococcaceae	g__Streptococcus	#77DDFF	s__
6ac280574449b64bb95bec2da47c591b	M10	2	4960	0.099033308	k__Bacteria	p__Bacteroidota	c__Bacteroidia	o__Sphingobacteriales	f__Lentimicrobiaceae	g__Lentimicrobium	#77DDFF	s__Bacteroidia_bacterium
1bff37043dc3370fa69f6c3a2764d366	M10	11	1605	0.011221652	k__Bacteria	p__Actinobacteriota	c__Actinobacteria	o__Bifidobacteriales	f__Bifidobacteriaceae	g__Bifidobacterium	#77DDFF	s__
6983fa3323965b769bc37bd161ea2171	M10	2	0	0.032887974	k__Bacteria	p__Fusobacteriota	c__Fusobacteriia	o__Fusobacteriales	f__Fusobacteriaceae	g__Fusobacterium	#77DDFF	s__
c090f819ec86a60ef3ed9dd549146d7a	M10	5	0	0.046618895	k__Bacteria	p__Fusobacteriota	c__Fusobacteriia	o__Fusobacteriales	f__Leptotrichiaceae	g__Leptotrichia	#77DDFF	s__
89be794d273362fbb855e3bd139789c3	M10	5	0	0.098179902	k__Bacteria	p__Bacteroidota	c__Bacteroidia	o__Bacteroidales	f__Prevotellaceae	g__Prevotellaceae_UCG-001	#77DDFF	s__
b72de676e6a6c9407263dcd51a8679cc	M10	5	0	0.097912416	k__Bacteria	p__Fusobacteriota	c__Fusobacteriia	o__Fusobacteriales	f__Leptotrichiaceae	g__Leptotrichia	#77DDFF	s__
d80870a45ca44d7472172cf4745f1c79	M10	5	0	0.182081174	k__Bacteria	p__Spirochaetota	c__Spirochaetia	o__Spirochaetales	f__Spirochaetaceae	g__Treponema	#77DDFF	s__Treponema_socranskii
38264f6d988ca96f6e0d72b3e360742b	M10	9	0	0.105898768	k__Bacteria	p__Proteobacteria	c__Gammaproteobacteria	o__Burkholderiales	f__Gallionellaceae	g__Sideroxydans	#77DDFF	s__
0bb5a27b88c66672539b81e1b9149e07	M10	5	0	0.061929253	k__Bacteria	p__Fusobacteriota	c__Fusobacteriia	o__Fusobacteriales	f__Fusobacteriaceae	g__Fusobacterium	#77DDFF	s__
845df8eb85e5372d6aa8d4a4a1163f63	M10	7	12	0.025767766	k__Bacteria	p__Bacteroidota	c__Bacteroidia	o__Bacteroidales	f__Prevotellaceae	g__Prevotella	#77DDFF	s__Prevotella_histicola
4413f45b789e0af8f95fa3e23ea860f5	M10	9	0	0.023322185	k__Bacteria	p__Fusobacteriota	c__Fusobacteriia	o__Fusobacteriales	f__Fusobacteriaceae	g__Fusobacterium	#77DDFF	s__Fusobacterium_ulcerans
0f2f5b75747d9f8ac81d71a495987ee7	M10	8	312	0.022481516	k__Bacteria	p__Actinobacteriota	c__Actinobacteria	o__Micrococcales	f__Dermatophilaceae	g__Kineosphaera	#77DDFF	s__Kineosphaera_limosa
2d29fd517dba141f83b0842ebc61f413	M11	1	0	0.039192989	k__Bacteria	p__Bacteroidota	c__Bacteroidia	o__Bacteroidales	f__Prevotellaceae	g__Prevotella	#808080	s__
ceec7715cb848cb18ec1eeb658d6d5a5	M11	5	4333	0.079863516	k__Bacteria	p__Bacteroidota	c__Bacteroidia	o__Bacteroidales	f__Prevotellaceae	g__Prevotella	#808080	s__
2f93e58b78f2842e83abd5fde37ad276	M11	5	150	0.045880125	k__Bacteria	p__Firmicutes	c__Negativicutes	o__Veillonellales-Selenomonadales	f__Veillonellaceae	g__Megasphaera	#808080	s__Megasphaera_micronuciformis
3033b95cf189d9454d4a9a68468e82ad	M11	2	0	0.097976103	k__Bacteria	p__Firmicutes	c__Clostridia	o__Lachnospirales	f__Lachnospiraceae	g__Johnsonella	#808080	s__Firmicutes_oral
d011763912ae1ef6d79913434705cf05	M11	2	0	0.023411347	k__Bacteria	p__Firmicutes	c__Negativicutes	o__Veillonellales-Selenomonadales	f__Selenomonadaceae	g__Selenomonas	#808080	s__
8210bded00785df70ea9736d5be8363a	M11	9	6447	0.141805506	k__Bacteria	p__Bacteroidota	c__Bacteroidia	o__Bacteroidales	f__Prevotellaceae	g__Prevotella	#808080	s__Prevotella_multiformis
10036e06b250b7624c5b886014e3b2ec	M11	3	188	0.166426906	k__Bacteria	p__Bacteroidota	c__Bacteroidia	o__Bacteroidales	f__Prevotellaceae	g__Prevotella	#808080	s__Prevotella_oralis
119da10aa2a2956bb49e1240ba8bcfb9	M11	2	0	0.012839302	k__Bacteria	p__Bacteroidota	c__Bacteroidia	o__Bacteroidales	f__Prevotellaceae	g__Alloprevotella	#808080	s__
29f5f4fe3a2902523851d41624b375e4	M11	4	970	0.026086201	k__Bacteria	p__Firmicutes	c__Negativicutes	o__Veillonellales-Selenomonadales	f__Selenomonadaceae	g__	#808080	s__
a6108d81191ba7352c84092f777c6f04	M11	4	116	0.01574343	k__Bacteria	p__Bacteroidota	c__Bacteroidia	o__Bacteroidales	f__Prevotellaceae	g__Prevotellaceae	#808080	s__
5160cc3e958946a0a4337b33b6533d3d	M11	6	9800	0.016393038	k__Bacteria	p__Bacteroidota	c__Bacteroidia	o__Bacteroidales	f__Rikenellaceae	g__Rikenellaceae_RC9_gut_group	#808080	s__
97dfc34890cc7d0c381e71216c06c625	M11	2	0	0.015170247	k__Bacteria	p__Firmicutes	c__Negativicutes	o__Veillonellales-Selenomonadales	f__Selenomonadaceae	g__	#808080	s__
4375b695ad3d60b35c1cb0c1c25134bc	M11	6	5697	0.119311253	k__Bacteria	p__Firmicutes	c__Negativicutes	o__Veillonellales-Selenomonadales	f__Selenomonadaceae	g__Selenomonas	#808080	s__
741306f13f237334e8b1e0b6299a5a57	M11	5	1288	0.032302054	k__Bacteria	p__Firmicutes	c__Negativicutes	o__Veillonellales-Selenomonadales	f__Selenomonadaceae	g__Selenomonas	#808080	s__
def6cfa4ec8a90f9d6727dffb3baed3e	M11	1	0	0.063801651	k__Bacteria	p__Bacteroidota	c__Bacteroidia	o__Bacteroidales	f__Prevotellaceae	g__Prevotella	#808080	s__Prevotella_buccae
6a96a0ffbf5a0937e59bc1d6190fbc2e	M11	3	0	0.031652446	k__Bacteria	p__Firmicutes	c__Negativicutes	o__Veillonellales-Selenomonadales	f__Selenomonadaceae	g__Centipeda	#808080	s__
d75e10705409a8e409928d03cc8b036e	M12	2	1995	0.110713506	k__Bacteria	p__Bacteroidota	c__Bacteroidia	o__Bacteroidales	f__Prevotellaceae	g__	#808080	s__
c31ae71ed01cc004755d9eabe0ef85c4	M12	12	0	0.064451259	k__Bacteria	p__Bacteroidota	c__Bacteroidia	o__Bacteroidales	f__Prevotellaceae	g__Prevotella	#808080	s__Prevotella_melaninogenica
bfa0f3a2edf517ef0731b361ecf0aef1	M12	11	0	0.068794713	k__Bacteria	p__Bacteroidota	c__Bacteroidia	o__Bacteroidales	f__Prevotellaceae	g__Prevotella	#808080	s__Prevotella_melaninogenica
787ab70368a6716cdc73856b88572620	M12	12	1356	0.012648241	k__Bacteria	p__Bacteroidota	c__Bacteroidia	o__Bacteroidales	f__Prevotellaceae	g__	#808080	s__
9eac04b17d3d89f26eb25b96a6fcbb5a	M12	9	2542	0.021207776	k__Bacteria	p__Bacteroidota	c__Bacteroidia	o__Bacteroidales	f__Prevotellaceae	g__Prevotella	#808080	s__Prevotella_denticola
3936b3292cdde40ab508267923da7058	M12	9	0	0.028862955	k__Bacteria	p__Proteobacteria	c__Gammaproteobacteria	o__Pasteurellales	f__Pasteurellaceae	g__Haemophilus	#808080	s__
3b0d353063f707bb2ef252fd699f8391	M12	10	325	0.010342771	k__Bacteria	p__Bacteroidota	c__Bacteroidia	o__Bacteroidales	f__Prevotellaceae	g__Alloprevotella	#808080	s__
b5e1860d75f7ba931d27c7427561de1f	M12	11	346	0.019500964	k__Bacteria	p__Firmicutes	c__Negativicutes	o__Veillonellales-Selenomonadales	f__Selenomonadaceae	g__Selenomonas	#808080	s__
3946b604ff1d939a5e0811bae087d013	M12	12	0	0.018915043	k__Bacteria	p__Bacteroidota	c__Bacteroidia	o__Bacteroidales	f__Prevotellaceae	g__Prevotella	#808080	s__
6d43cac09b0febf5f95abf46b0080739	M12	1	0	0.01054657	k__Bacteria	p__Bacteroidota	c__Bacteroidia	o__Bacteroidales	f__Prevotellaceae	g__Alloprevotella	#808080	s__Alloprevotella_rava
98679ce00beb048dfa099128eef70f21	M12	6	6131	0.264160999	k__Bacteria	p__Bacteroidota	c__Bacteroidia	o__Bacteroidales	f__	g__Phocaeicola	#808080	s__Phocaeicola_abscessus
65b177143b8c0c4d03c0de08a581816b	M12	8	0	0.029767311	k__Bacteria	p__Firmicutes	c__Negativicutes	o__Veillonellales-Selenomonadales	f__Selenomonadaceae	g__Selenomonas	#808080	s__Selenomonas_sputigena
32b0febca531d18edeafe54494124baa	M12	13	2411	0.160109154	k__Bacteria	p__Bacteroidota	c__Bacteroidia	o__Bacteroidales	f__Prevotellaceae	g__Prevotella	#808080	s__Prevotella_dentalis
021f697361306c09f412512f9e5ccf6b	M12	11	0	0.062260425	k__Bacteria	p__Firmicutes	c__Negativicutes	o__Veillonellales-Selenomonadales	f__Selenomonadaceae	g__Selenomonas	#808080	s__Selenomonas_sputigena
425e25388364c3287f9b1e5cdbb92efe	M12	1	0	0.076322518	k__Bacteria	p__Bacteroidota	c__Bacteroidia	o__Bacteroidales	f__Prevotellaceae	g__Prevotella	#808080	s__Prevotella_pallens
a9aeb8d437d478101a2dad3ced50be23	M12	11	0	0.034671211	k__Bacteria	p__Bacteroidota	c__Bacteroidia	o__Bacteroidales	f__Prevotellaceae	g__Prevotella	#808080	s__
a2d5d77774c0f6577541c95bbe5ca6ef	M13	8	0	0.077277823	k__Bacteria	p__Firmicutes	c__Clostridia	o__Peptostreptococcales-Tissierellales	f__Anaerovoracaceae	g__Family_XIII_AD3011_group	#808080	s__
695332ddd149cc47b683efe7219f3f23	M13	3	7900	3.714659757	k__Bacteria	p__Bacteroidota	c__Bacteroidia	o__Bacteroidales	f__Porphyromonadaceae	g__Porphyromonas	#808080	s__Porphyromonas_gingivalis
2f074e3f6eb32da2a34bee26e5c10655	M13	9	0	0.012673716	k__Bacteria	p__Proteobacteria	c__Alphaproteobacteria	o__Rhizobiales	f__Beijerinckiaceae	g__Methylobacterium-Methylorubrum	#808080	s__
fe1527f4abb10e8b7bb45aad19ed22eb	M13	8	94	0.159612396	k__Bacteria	p__Synergistota	c__Synergistia	o__Synergistales	f__Synergistaceae	g__Pyramidobacter	#808080	s__Pyramidobacter_piscolens
6451bf697c30364b7db0d60b06e177d1	M13	11	7315	0.168006344	k__Bacteria	p__Chloroflexi	c__Anaerolineae	o__Anaerolineales	f__Anaerolineaceae	g__Flexilinea	#808080	s__Anaerolineaceae_bacterium
f22448658268673572567188ddf60122	M13	2	7596	0.020902078	k__Bacteria	p__Firmicutes	c__Clostridia	o__Clostridia_vadinBB60_group	f__Clostridia_vadinBB60_group	g__Clostridia_vadinBB60_group	#808080	s__Clostridiales_bacterium
7138ad442a8574fa0396e4d572adb28c	M13	4	9062	1.309455968	k__Bacteria	p__Bacteroidota	c__Bacteroidia	o__Bacteroidales	f__Tannerellaceae	g__Tannerella	#808080	s__Tannerella_forsythia
ccb2c98b9598f961e943141ae21f291e	M13	10	325	0.457896897	k__Bacteria	p__Firmicutes	c__Clostridia	o__Peptostreptococcales-Tissierellales	f__Peptostreptococcales-Tissierellales	g__W5053	#808080	s__Peptostreptococcaceae_bacterium
4940921e07602e081058aee05aa7b91d	M13	9	0	0.012342543	k__Bacteria	p__Synergistota	c__Synergistia	o__Synergistales	f__Synergistaceae	g__Pyramidobacter	#808080	s__
4d234f6721fe505d51d14e3ba61a925a	M13	1	0	0.0197175	k__Bacteria	p__Firmicutes	c__Bacilli	o__Izemoplasmatales	f__Izemoplasmatales	g__Izemoplasmatales	#808080	s__
d626b2848f1712d419ffef8079754c67	M13	9	0	0.102803579	k__Bacteria	p__Proteobacteria	c__Alphaproteobacteria	o__Sphingomonadales	f__Sphingomonadaceae	g__Sphingomonas	#808080	s__
9f233f2b50c34cf5ea2bfbdc3e5ff7c7	M13	9	11189	0.157574411	k__Bacteria	p__Actinobacteriota	c__Coriobacteriia	o__Coriobacteriales	f__Eggerthellaceae	g__Slackia	#808080	s__Slackia_exigua
dfad16fc1b281f5edf9bf5a804789e10	M13	2	7082	0.130023409	k__Bacteria	p__Actinobacteriota	c__Actinobacteria	o__Actinomycetales	f__Actinomycetaceae	g__Actinomyces	#808080	s__Actinomyces_oricola
5d049bf409307e15db3237aa790982c1	M13	1	0	0.197977453	k__Bacteria	p__Spirochaetota	c__Spirochaetia	o__Spirochaetales	f__Spirochaetaceae	g__Treponema	#808080	s__Treponema_maltophilum
b58880d14a112ab7886e4e353ee01f88	M13	7	0	0.171661979	k__Bacteria	p__Firmicutes	c__Negativicutes	o__Veillonellales-Selenomonadales	f__Veillonellaceae	g__Dialister	#808080	s__Dialister_pneumosintes
7e321ef8fea668f366b0960598878bcc	M13	9	94	0.199875326	k__Bacteria	p__Firmicutes	c__Clostridia	o__Peptostreptococcales-Tissierellales	f__Anaerovoracaceae	g__[Eubacterium]_nodatum_group	#808080	s__
5a87f0ccfb52d21b1cec08fdca818c74	M14	7	648	0.096727838	k__Bacteria	p__Bacteroidota	c__Bacteroidia	o__Flavobacteriales	f__Flavobacteriaceae	g__Capnocytophaga	#808080	s__Capnocytophaga_ochracea
221c830c2a9f47d247e416ddd8340f78	M14	11	4636	0.016240189	k__Bacteria	p__Bacteroidota	c__Bacteroidia	o__Bacteroidales	f__Rikenellaceae	g__Rikenellaceae_RC9_gut_group	#808080	s__
4acc5e69eb5399477173264234355410	M14	10	0	0.015959966	k__Bacteria	p__Firmicutes	c__Negativicutes	o__Veillonellales-Selenomonadales	f__Selenomonadaceae	g__Centipeda	#808080	s__
1966b88a03136b124389e80be51a83bc	M14	9	798	0.035078808	k__Bacteria	p__Firmicutes	c__Clostridia	o__Lachnospirales	f__Lachnospiraceae	g__Catonella	#808080	s__
cfdd70bdbf090e219bf771ede00b81bb	M14	2	325	0.031410436	k__Bacteria	p__Proteobacteria	c__Gammaproteobacteria	o__Pasteurellales	f__Pasteurellaceae	g__Haemophilus	#808080	s__Haemophilus_influenzae
15b8ef9c8fd1c209fe10fe79b57a36f4	M14	8	0	0.091683826	k__Bacteria	p__Fusobacteriota	c__Fusobacteriia	o__Fusobacteriales	f__Leptotrichiaceae	g__	#808080	s__
298da85412fd065fdf27a41bb9bd6aaf	M14	6	1156	0.057382	k__Bacteria	p__Firmicutes	c__Bacilli	o__Mycoplasmatales	f__Mycoplasmataceae	g__Mycoplasma	#808080	s__Metamycoplasma_hyosynoviae
a25882e8fbeb42fca283e38ebedfc897	M14	6	0	0.015807117	k__Bacteria	p__Firmicutes	c__Negativicutes	o__Veillonellales-Selenomonadales	f__Selenomonadaceae	g__	#808080	s__
444db2267448e3495bb92382f28f8faa	M14	7	420	0.027016032	k__Bacteria	p__Bacteroidota	c__Bacteroidia	o__Bacteroidales	f__Prevotellaceae	g__Prevotella	#808080	s__
ac4348343872d3bcf821b30095ee6b06	M14	4	0	0.040211981	k__Bacteria	p__Firmicutes	c__Negativicutes	o__Veillonellales-Selenomonadales	f__Selenomonadaceae	g__Selenomonas	#808080	s__Veillonellaceae_bacterium
ace63ae9de78bed2e5510a38c85812f1	M14	10	30	0.012431705	k__Bacteria	p__Firmicutes	c__Clostridia	o__Peptostreptococcales-Tissierellales	f__Peptostreptococcaceae	g__Peptoanaerobacter	#808080	s__Peptoanaerobacter_stomatis
9f2cf0e7035d0f777c21936203005b14	M14	9	5670	0.051828492	k__Bacteria	p__Bacteroidota	c__Bacteroidia	o__Bacteroidales	f__Porphyromonadaceae	g__Porphyromonas	#808080	s__Porphyromonas_uenonis
751875663f9f35e1dad2e97efb46cd05	M14	1	0	0.023054699	k__Bacteria	p__Bacteroidota	c__Bacteroidia	o__Bacteroidales	f__Prevotellaceae	g__Prevotella	#808080	s__Prevotella_melaninogenica
c12988cb1a7d635df650e6f142e98ac4	M14	1	0	0.04330717	k__Bacteria	p__Firmicutes	c__Clostridia	o__Lachnospirales	f__Lachnospiraceae	g__Catonella	#808080	s__
1d296463e43fc47da1e61cf7b9a57c11	M15	10	0	0.062489699	k__Bacteria	p__Firmicutes	c__Bacilli	o__Lactobacillales	f__Streptococcaceae	g__Streptococcus	#808080	s__Streptococcus_gordonii
b27c7d51f1f109a38d81106cfd3e6e1b	M15	9	0	0.028862955	k__Bacteria	p__Fusobacteriota	c__Fusobacteriia	o__Fusobacteriales	f__Leptotrichiaceae	g__Leptotrichia	#808080	s__Leptotrichia_shahii
07a68b05cc66d01fe29d260fc21dcd7d	M15	9	0	0.023475034	k__Bacteria	p__Fusobacteriota	c__Fusobacteriia	o__Fusobacteriales	f__Leptotrichiaceae	g__Leptotrichia	#808080	s__Leptotrichia_wadei
951ff350ce4d3a96b2dc776bf8953da3	M15	8	0	0.010661206	k__Bacteria	p__Firmicutes	c__Bacilli	o__Lactobacillales	f__Streptococcaceae	g__Streptococcus	#808080	s__
60459173729689c3b27583966d27fb67	M15	10	8	0.011107015	k__Bacteria	p__Proteobacteria	c__Gammaproteobacteria	o__Burkholderiales	f__Neisseriaceae	g__Kingella	#808080	s__Kingella_denitrificans
e27680d4009f98f30248d823bc17fb8e	M15	2	11	1.532424205	k__Bacteria	p__Proteobacteria	c__Gammaproteobacteria	o__Pasteurellales	f__Pasteurellaceae	g__Haemophilus	#808080	s__Haemophilus_parainfluenzae
ac7d7fc7ecfbe08a2390676ef03d9371	M15	4	0	2.689489885	k__Bacteria	p__Proteobacteria	c__Gammaproteobacteria	o__Burkholderiales	f__Neisseriaceae	g__Neisseria	#808080	s__
ec6da954c5e1a142590e529ff53c95cf	M15	9	1	0.039931758	k__Bacteria	p__Proteobacteria	c__Gammaproteobacteria	o__Burkholderiales	f__Neisseriaceae	g__Kingella	#808080	s__Kingella_oralis
f18e9754691d44e7779b9cea47d13863	M15	1	0	0.010992379	k__Bacteria	p__Firmicutes	c__Negativicutes	o__Veillonellales-Selenomonadales	f__Selenomonadaceae	g__Selenomonas	#808080	s__
739c8584684f32268460b8cb77fb4b69	M15	10	20	0.278337728	k__Bacteria	p__Actinobacteriota	c__Actinobacteria	o__Micrococcales	f__Micrococcaceae	g__Rothia	#808080	s__Rothia_aeria
5c68f12b135a89ce8cdb2a3391de9b0f	M15	9	0	0.215364008	k__Bacteria	p__Fusobacteriota	c__Fusobacteriia	o__Fusobacteriales	f__Leptotrichiaceae	g__Leptotrichia	#808080	s__Leptotrichia_hongkongensis
7459f34f35b70ac587c8c316bd083b67	M15	10	0	0.011157965	k__Bacteria	p__Bacteroidota	c__Bacteroidia	o__Bacteroidales	f__Prevotellaceae	g__Prevotella	#808080	s__Prevotella_nanceiensis
9ef2bf4dab8d7772c821d2bde91e0032	M15	9	0	0.08621948	k__Bacteria	p__Proteobacteria	c__Gammaproteobacteria	o__Pasteurellales	f__Pasteurellaceae	g__Haemophilus	#808080	s__
407d317c4dc4a25a72ec10fb0845ef77	M16	4	12	2.966630297	k__Bacteria	p__Firmicutes	c__Bacilli	o__Lactobacillales	f__Streptococcaceae	g__Streptococcus	#808080	s__
e77794bc38566bfe560ae399b552c15c	M16	6	13	0.647454927	k__Bacteria	p__Firmicutes	c__Bacilli	o__Staphylococcales	f__Gemellaceae	g__Gemella	#808080	s__
7e7de2ad015553b258562a3c71d3115f	M16	4	7	0.210612957	k__Bacteria	p__Actinobacteriota	c__Actinobacteria	o__Actinomycetales	f__Actinomycetaceae	g__Actinomyces	#808080	s__
ba52cad82c1b643e01c296bc714918cb	M16	5	30	0.027614689	k__Bacteria	p__Firmicutes	c__Bacilli	o__Lactobacillales	f__Streptococcaceae	g__Streptococcus	#808080	s__
9153a35e75c39e4b78551cc819506e0b	M16	5	9	0.025589442	k__Bacteria	p__Actinobacteriota	c__Actinobacteria	o__Actinomycetales	f__Actinomycetaceae	g__Actinomyces	#808080	s__
3359b203243835ac7dc9610a9c1d5563	M16	2	0	0.041536671	k__Bacteria	p__Actinobacteriota	c__Actinobacteria	o__Actinomycetales	f__Actinomycetaceae	g__Actinomyces	#808080	s__Actinomyces_massiliensis
e9f018d1ba27cc6615248a7840c5395d	M16	5	2	0.071011021	k__Bacteria	p__Firmicutes	c__Bacilli	o__Lactobacillales	f__Streptococcaceae	g__Streptococcus	#808080	s__
ad6dd5d82720028ed69bf40c286382f2	M16	3	0	0.114776738	k__Bacteria	p__Firmicutes	c__Clostridia	o__Lachnospirales	f__Lachnospiraceae	g__Butyrivibrio	#808080	s__Firmicutes_oral
0b416a6922e33f25e364abe5f52aa743	M16	3	0	0.069393371	k__Bacteria	p__Firmicutes	c__Clostridia	o__Peptostreptococcales-Tissierellales	f__Peptostreptococcales-Tissierellales	g__Parvimonas	#808080	s__Peptostreptococcaceae_bacterium
9937946e51d69f2843d7f93e3e535cb9	M16	5	0	0.171878515	k__Bacteria	p__Firmicutes	c__Bacilli	o__Staphylococcales	f__Gemellaceae	g__Gemella	#808080	s__
d3794f718c662e0e1004071f5b8edd09	M16	5	0	0.081417479	k__Bacteria	p__Proteobacteria	c__Gammaproteobacteria	o__Burkholderiales	f__Burkholderiaceae	g__Lautropia	#808080	s__
969919eb5ccb9cb9d1a57ed47aef42cb	M16	3	0	0.2361005	k__Bacteria	p__Actinobacteriota	c__Actinobacteria	o__Actinomycetales	f__Actinomycetaceae	g__Actinomyces	#808080	s__Actinomyces_oris
03c26b291992dd54b358b6dd1d295fdb	M17	10	1	0.079761617	k__Bacteria	p__Firmicutes	c__Negativicutes	o__Veillonellales-Selenomonadales	f__Selenomonadaceae	g__Selenomonas	#808080	s__
f44618aa1f8843746bce3a7007d30c19	M17	9	2	0.043294432	k__Bacteria	p__Firmicutes	c__Negativicutes	o__Veillonellales-Selenomonadales	f__Selenomonadaceae	g__Selenomonas	#808080	s__Selenomonas_sputigena
1e105a4d797cc38ede53776592f597da	M17	8	0	0.063152044	k__Bacteria	p__Patescibacteria	c__Saccharimonadia	o__Saccharimonadales	f__Saccharimonadaceae	g__Saccharimonadaceae	#808080	s__
89386b334d94d8bbe7c063c7f71f1db3	M17	9	325	0.013769133	k__Bacteria	p__Spirochaetota	c__Spirochaetia	o__Spirochaetales	f__Spirochaetaceae	g__Sphaerochaeta	#808080	s__
09f2ae508697ce886b24e9242738e869	M17	10	318	0.064425784	k__Bacteria	p__Firmicutes	c__Negativicutes	o__Veillonellales-Selenomonadales	f__Selenomonadaceae	g__Selenomonas	#808080	s__
5f2ec7d27e1f6d8d5247a7e3c7975dd1	M17	9	1580	0.066871365	k__Bacteria	p__Firmicutes	c__Negativicutes	o__Veillonellales-Selenomonadales	f__Selenomonadaceae	g__Selenomonas	#808080	s__Veillonellaceae_bacterium
415271548be3ed42f729b252af031857	M17	8	0	0.094358681	k__Bacteria	p__Synergistota	c__Synergistia	o__Synergistales	f__Synergistaceae	g__Fretibacterium	#808080	s__
f941eb2c9f2f46b6bded492d9a0eb8b1	M17	4	0	0.182093912	k__Bacteria	p__Firmicutes	c__Negativicutes	o__Veillonellales-Selenomonadales	f__Selenomonadaceae	g__Selenomonas	#808080	s__Selenomonas_sputigena
448df6a475edcccc5b389fe189f85fd5	M17	1	0	0.253206832	k__Bacteria	p__Bacteroidota	c__Bacteroidia	o__Bacteroidales	f__Prevotellaceae	g__Prevotella	#808080	s__Prevotella_baroniae
89545514917a94ba04f8c8b87e57615e	M17	9	0	0.026060726	k__Bacteria	p__Firmicutes	c__Clostridia	o__Lachnospirales	f__Lachnospiraceae	g__Oribacterium	#808080	s__
5c650669abb64969c5733d3e8e6c1663	M17	10	1	0.019832136	k__Bacteria	p__Firmicutes	c__Negativicutes	o__Veillonellales-Selenomonadales	f__Selenomonadaceae	g__	#808080	s__
f0c793452d30becf718220892bbb0adf	M18	4	8	0.08136653	k__Bacteria	p__Fusobacteriota	c__Fusobacteriia	o__Fusobacteriales	f__Leptotrichiaceae	g__Leptotrichia	#808080	s__Leptotrichia_hofstadii
ed68cb697854ae53673ed82189c0cfb5	M18	1	0	0.069533482	k__Bacteria	p__Bacteroidota	c__Bacteroidia	o__Flavobacteriales	f__Flavobacteriaceae	g__Capnocytophaga	#808080	s__
12a85fe99b08ad62a268f53a06f9188c	M18	1	0	0.01834186	k__Bacteria	p__Actinobacteriota	c__Actinobacteria	o__Actinomycetales	f__Actinomycetaceae	g__Actinomyces	#808080	s__Actinomyces_naeslundii
c9ddf51487f4c5cf5e86aa9003acddf1	M18	3	0	0.049293749	k__Bacteria	p__Firmicutes	c__Clostridia	o__Lachnospirales	f__Lachnospiraceae	g__Johnsonella	#808080	s__
5b1bc2e28e1523c1f6a30deb02a5f33d	M18	6	6	0.063878076	k__Bacteria	p__Actinobacteriota	c__Actinobacteria	o__Corynebacteriales	f__Corynebacteriaceae	g__Corynebacterium	#808080	s__Corynebacterium_matruchotii
8b25d17c1494cd9f6da1c47345a7ebf2	M18	5	10	0.013998406	k__Bacteria	p__Firmicutes	c__Negativicutes	o__Veillonellales-Selenomonadales	f__Selenomonadaceae	g__Centipeda	#808080	s__
fc7e47d270a82d6fdf31d6cd206257a3	M18	4	8	0.030238594	k__Bacteria	p__Actinobacteriota	c__Actinobacteria	o__Actinomycetales	f__Actinomycetaceae	g__Actinomyces	#808080	s__Pauljensenia_hongkongensis
dbb9221d1974962aaaaa69207f948e83	M18	3	0	0.020392582	k__Bacteria	p__Spirochaetota	c__Spirochaetia	o__Spirochaetales	f__Spirochaetaceae	g__Treponema	#808080	s__Treponema_socranskii
b03c69d685f5fed076e5e202e6246623	M18	6	9	0.028353459	k__Bacteria	p__Actinobacteriota	c__Actinobacteria	o__Actinomycetales	f__Actinomycetaceae	g__Actinomyces	#808080	s__Pauljensenia_hongkongensis
696b961caa78a459a841c548933cca4a	M18	1	0	0.208282012	k__Bacteria	p__Fusobacteriota	c__Fusobacteriia	o__Fusobacteriales	f__Leptotrichiaceae	g__Leptotrichia	#808080	s__
01036073006bd7cba9c252a3de0a2ed5	M19	4	2	0.876358794	k__Bacteria	p__Desulfobacterota	c__Desulfobulbia	o__Desulfobulbales	f__Desulfobulbaceae	g__Desulfobulbus	#808080	s__
47bab3f688f797456859bc3c0755a3c3	M19	5	8	0.067113376	k__Bacteria	p__Firmicutes	c__Clostridia	o__Peptostreptococcales-Tissierellales	f__Anaerovoracaceae	g__Family_XIII_UCG-001	#808080	s__
fb740ef28f5c49c76dbb513604978970	M19	4	0	1.324664427	k__Bacteria	p__Firmicutes	c__Clostridia	o__Peptostreptococcales-Tissierellales	f__Peptostreptococcales-Tissierellales	g__Parvimonas	#808080	s__Parvimonas_micra
89c1912200720a06a62de2297e00cc10	M19	6	10	0.486530579	k__Bacteria	p__Firmicutes	c__Clostridia	o__Peptostreptococcales-Tissierellales	f__Anaerovoracaceae	g__	#808080	s__
16ef9ac66db77135e37aba8d62d796b7	M19	1	0	0.641990581	k__Bacteria	p__Patescibacteria	c__Saccharimonadia	o__Saccharimonadales	f__Saccharimonadaceae	g__Saccharimonadaceae	#808080	s__
831b6acc19d311e9d35c596a3ad6e749	M19	4	2	0.693780861	k__Bacteria	p__Firmicutes	c__Clostridia	o__Peptostreptococcales-Tissierellales	f__Anaerovoracaceae	g__[Eubacterium]_brachy_group	#808080	s__Eubacterium_brachy
be9d902a489324e56a0815a579457ca5	M19	3	7	0.659670096	k__Bacteria	p__Firmicutes	c__Clostridia	o__Peptostreptococcales-Tissierellales	f__Anaerovoracaceae	g__[Eubacterium]_saphenum_group	#808080	s__Eubacterium_saphenum
35cc87e30b276ab5c3e2abb5320cfdb0	M19	2	0	0.268733726	k__Bacteria	p__Patescibacteria	c__Saccharimonadia	o__Saccharimonadales	f__Saccharimonadaceae	g__Saccharimonadaceae	#808080	s__
1eb0a061ee19d435a28a71eb1172bbff	M19	1	0	1.394414445	k__Bacteria	p__Firmicutes	c__Clostridia	o__Peptostreptococcales-Tissierellales	f__Peptostreptococcaceae	g__Filifactor	#808080	s__Filifactor_alocis
483329b4ad18c1cacd20699433a75fda	M2	2	0	0.672483923	k__Bacteria	p__Patescibacteria	c__Saccharimonadia	o__Saccharimonadales	f__Saccharimonadales	g__Saccharimonadales	#FF8888	s__Candidatus_Saccharibacteria
62f220bbb0fb93de93169d3a1e0c93eb	M2	2	648	0.020711017	k__Bacteria	p__Actinobacteriota	c__Actinobacteria	o__Actinomycetales	f__Actinomycetaceae	g__Actinomyces	#FF8888	s__
b1b8489be1e5d25fd34aea5700d3f394	M2	8	13	0.455616902	k__Bacteria	p__Actinobacteriota	c__Coriobacteriia	o__Coriobacteriales	f__Atopobiaceae	g__Olsenella	#FF8888	s__
5ff5099e8aa942de832c8fd3dc18681d	M2	1	0	1.012496156	k__Bacteria	p__Firmicutes	c__Negativicutes	o__Veillonellales-Selenomonadales	f__Veillonellaceae	g__Dialister	#FF8888	s__Dialister_invisus
61923b4ec1de6ad09a4dc9a2c970e8bc	M2	8	922	0.014431477	k__Bacteria	p__Actinobacteriota	c__Coriobacteriia	o__Coriobacteriales	f__Atopobiaceae	g__Olsenella	#FF8888	s__
ee5f18dc53950b8b11dbd32797e29e82	M2	10	3128	0.012648241	k__Bacteria	p__Bacteroidota	c__Bacteroidia	o__Bacteroidales	f__Dysgonomonadaceae	g__Dysgonomonas	#FF8888	s__
4440729f11d285b2a13eca9ed56fca09	M2	6	799	0.021806434	k__Bacteria	p__Bacteroidota	c__Bacteroidia	o__Bacteroidales	f__Prevotellaceae	g__Prevotella	#FF8888	s__
f573cfdb9bf5f611c8b414ef982335de	M2	1	0	0.032238367	k__Bacteria	p__Actinobacteriota	c__Actinobacteria	o__Actinomycetales	f__Actinomycetaceae	g__Actinomyces	#FF8888	s__Actinomyces_dentalis
4dfcacdda153ac967b4bbd5e17841f8e	M2	7	1324	0.010177185	k__Bacteria	p__Actinobacteriota	c__Actinobacteria	o__Bifidobacteriales	f__Bifidobacteriaceae	g__Bifidobacterium	#FF8888	s__Bifidobacterium_callitrichidarum
8e4ab2816362ab8896670b630172c5cf	M2	8	470	0.021666322	k__Bacteria	p__Actinobacteriota	c__Actinobacteria	o__Micrococcales	f__Cellulomonadaceae	g__Cellulomonas	#FF8888	s__Cellulomonas_flavigena
3a89cf28b6965e3356b106f638aa1815	M2	9	208	0.015182984	k__Bacteria	p__Actinobacteriota	c__Coriobacteriia	o__Coriobacteriales	f__Atopobiaceae	g__Olsenella	#FF8888	s__
104fd2ede2cec4ae481a6f01c5805d6a	M2	6	729	0.040237456	k__Bacteria	p__Firmicutes	c__Bacilli	o__Lactobacillales	f__Streptococcaceae	g__Streptococcus	#FF8888	s__
9976539efa0dc0b1396611740a6d7446	M2	7	688	0.077405197	k__Bacteria	p__Actinobacteriota	c__Actinobacteria	o__Actinomycetales	f__Actinomycetaceae	g__Actinomyces	#FF8888	s__Actinomyces_israelii
dcfd5f8f7aff1b9856240e32c0b53cb8	M2	7	2868	0.013285111	k__Bacteria	p__Firmicutes	c__Negativicutes	o__Veillonellales-Selenomonadales	f__Selenomonadaceae	g__Selenomonas	#FF8888	s__
18e8788b8c469052784b0aff1bac94c7	M2	8	1508	0.032149205	k__Bacteria	p__Actinobacteriota	c__Coriobacteriia	o__Coriobacteriales	f__Atopobiaceae	g__Coriobacteriaceae_UCG-002	#FF8888	s__
c9cdfdee21e9c93e98d1a28b89836b5c	M2	11	12441	0.018316385	k__Bacteria	p__Actinobacteriota	c__Coriobacteriia	o__Coriobacteriales	f__Atopobiaceae	g__Olsenella	#FF8888	s__Olsenella_profusa
9b0c460fe914ded90d17900a772409a3	M2	7	181	0.318027476	k__Bacteria	p__Actinobacteriota	c__Coriobacteriia	o__Coriobacteriales	f__Atopobiaceae	g__Olsenella	#FF8888	s__Olsenella_uli
c040b3a6ab3afedb0e3d120bdb6558e8	M2	9	1162	0.745265444	k__Bacteria	p__Bacteroidota	c__Bacteroidia	o__Bacteroidales	f__Prevotellaceae	g__Prevotella	#FF8888	s__Prevotella_denticola
859f0f6cc72b88ab8f21fcd4091f4c9c	M2	1	0	0.135054683	k__Bacteria	p__Actinobacteriota	c__Actinobacteria	o__Bifidobacteriales	f__Bifidobacteriaceae	g__Bifidobacterium	#FF8888	s__Bifidobacterium_dentium
908d1931d95926cb5d4863cfd1519a4d	M2	1	0	0.028659157	k__Bacteria	p__Firmicutes	c__Negativicutes	o__Veillonellales-Selenomonadales	f__Selenomonadaceae	g__Selenomonas	#FF8888	s__Selenomonas_noxia
91125ced0cd61972575fe9ca65defd35	M2	10	8164	0.072883419	k__Bacteria	p__Actinobacteriota	c__Coriobacteriia	o__Coriobacteriales	f__Atopobiaceae	g__Coriobacteriaceae_UCG-002	#FF8888	s__
57e023bf7935ac1f86fdaf1b882dc25b	M2	2	130	0.058031608	k__Bacteria	p__Firmicutes	c__Negativicutes	o__Veillonellales-Selenomonadales	f__Selenomonadaceae	g__Selenomonas	#FF8888	s__Veillonellaceae_bacterium
c576c18f6b30528083d87ade0c486131	M2	1	0	0.033614006	k__Bacteria	p__Actinobacteriota	c__Actinobacteria	o__Actinomycetales	f__Actinomycetaceae	g__Actinomyces	#FF8888	s__
425e58e06fa7c9965ae44ad2f93c5c47	M2	5	2538	0.056146472	k__Bacteria	p__Firmicutes	c__Clostridia	o__Lachnospirales	f__Lachnospiraceae	g__Shuttleworthia	#FF8888	s__Shuttleworthia_satelles
f28da2e1974794d3b33fbc76921c6e1c	M2	4	185	0.011361763	k__Bacteria	p__Firmicutes	c__Negativicutes	o__Veillonellales-Selenomonadales	f__Selenomonadaceae	g__	#FF8888	s__
49cc29698e6bfe30697d54bf49909d34	M2	4	2911	0.033817805	k__Bacteria	p__Patescibacteria	c__Saccharimonadia	o__Saccharimonadales	f__Saccharimonadaceae	g__Saccharimonadaceae	#FF8888	s__
1b64a136b7e6ba1bb878627b332b4709	M2	2	0	0.075239839	k__Bacteria	p__Firmicutes	c__Negativicutes	o__Veillonellales-Selenomonadales	f__Selenomonadaceae	g__Selenomonas	#FF8888	s__
42cfea7af058b0e066b2611dfea7e72c	M2	6	828	0.188653674	k__Bacteria	p__Actinobacteriota	c__Coriobacteriia	o__Coriobacteriales	f__Atopobiaceae	g__Atopobium	#FF8888	s__
d55ef3b99b337e7d50a664d5a743215c	M2	6	440	0.01545047	k__Bacteria	p__Actinobacteriota	c__Actinobacteria	o__Micrococcales	f__Cellulomonadaceae	g__Cellulomonas	#FF8888	s__
8e4a414391f14e069a0902f037b37d63	M2	8	243	0.156389833	k__Bacteria	p__Actinobacteriota	c__Actinobacteria	o__Actinomycetales	f__Actinomycetaceae	g__Actinomyces	#FF8888	s__Actinomyces_dentalis
441767308e5f4260ee31888b6fbec0aa	M2	8	1431	0.010610257	k__Bacteria	p__Actinobacteriota	c__Actinobacteria	o__Actinomycetales	f__Actinomycetaceae	g__F0332	#FF8888	s__
eaa52d86396ce46a13fcf90b2f0e2eaa	M2	10	620	0.021016715	k__Bacteria	p__Actinobacteriota	c__Coriobacteriia	o__Coriobacteriales	f__Atopobiaceae	g__Olsenella	#FF8888	s__
c531ec0139536338dd8f9e78f6f83759	M2	8	1275	0.019386327	k__Bacteria	p__Actinobacteriota	c__Coriobacteriia	o__Coriobacteriales	f__Atopobiaceae	g__Olsenella	#FF8888	s__
be7a9b8cf27f698c378f06f92d529d62	M2	4	0	0.037473439	k__Bacteria	p__Firmicutes	c__Clostridia	o__Peptostreptococcales-Tissierellales	f__Anaerovoracaceae	g__[Eubacterium]_nodatum_group	#FF8888	s__[Eubacterium]_infirmum
f96542d073ed5d3285d5ea88cb904e7c	M2	7	6229	0.012953939	k__Bacteria	p__Bacteroidota	c__Bacteroidia	o__Bacteroidales	f__Williamwhitmaniaceae	g__Blvii28_wastewater-sludge_group	#FF8888	s__
d1231dd44523da1ddf1bfd8d8ad4ad33	M2	2	0	0.010330034	k__Bacteria	p__Firmicutes	c__Negativicutes	o__Veillonellales-Selenomonadales	f__Selenomonadaceae	g__Selenomonas	#FF8888	s__
912df14eb61e7d54675b43e0c9b7735b	M2	6	300	0.049726821	k__Bacteria	p__Actinobacteriota	c__Actinobacteria	o__Actinomycetales	f__Actinomycetaceae	g__Actinomyces	#FF8888	s__
d9856a303ce54c6be94c4668ca6602e3	M2	2	325	0.013208687	k__Bacteria	p__Proteobacteria	c__Gammaproteobacteria	o__Burkholderiales	f__Neisseriaceae	g__Neisseria	#FF8888	s__
a6ff0a79a4a5aebc678ea0d9a35747f0	M2	8	2073	0.259129725	k__Bacteria	p__Actinobacteriota	c__Coriobacteriia	o__Coriobacteriales	f__Atopobiaceae	g__Atopobium	#FF8888	s__Lancefieldella_rimae
6ab52d56f13200a057078bef9380adcf	M2	7	1176	0.017386555	k__Bacteria	p__Bacteroidota	c__Bacteroidia	o__Bacteroidales	f__Rikenellaceae	g__Rikenellaceae_RC9_gut_group	#FF8888	s__
f628ad85d4cbcf7389f76344cb4bb538	M2	3	0	0.05831183	k__Bacteria	p__Bacteroidota	c__Bacteroidia	o__Bacteroidales	f__Prevotellaceae	g__Prevotella	#FF8888	s__Prevotella_denticola
8631859a3d66c9a39863b0e739a7b0b1	M2	3	1608	0.018163537	k__Bacteria	p__Proteobacteria	c__Gammaproteobacteria	o__Enterobacterales	f__Enterobacteriaceae	g__Escherichia-Shigella	#FF8888	s__
2742f69782b843a6bd69878b3be09815	M2	9	409	0.012673716	k__Bacteria	p__Bacteroidota	c__Bacteroidia	o__Bacteroidales	f__Prevotellaceae	g__Prevotella	#FF8888	s__
5ee13be9a0fa2832c1ba74fd4565ff33	M20	6	0	0.023194811	k__Bacteria	p__Bacteroidota	c__Bacteroidia	o__Bacteroidales	f__Prevotellaceae	g__Prevotella	#808080	s__Prevotella_salivae
97fddeaf568643e2b6fb1131860f1321	M20	6	0	0.013004888	k__Bacteria	p__Proteobacteria	c__Gammaproteobacteria	o__Burkholderiales	f__Methylophilaceae	g__Methylotenera	#808080	s__
4ef77edc4f777605866991ac902420d9	M20	2	0	0.877466948	k__Bacteria	p__Firmicutes	c__Bacilli	o__Lactobacillales	f__Streptococcaceae	g__Streptococcus	#808080	s__Streptococcus_gordonii
bb25fdcb7da9aed3a5e20fa0677abdca	M20	1	0	0.011323551	k__Bacteria	p__Firmicutes	c__Bacilli	o__Lactobacillales	f__Streptococcaceae	g__Streptococcus	#808080	s__
e54dfb9003b6cd60444feffa5d1742a7	M20	6	0	0.033295571	k__Bacteria	p__Bacteroidota	c__Bacteroidia	o__Bacteroidales	f__Prevotellaceae	g__Prevotella	#808080	s__Prevotella_salivae
4b662b68efbfb38a8f85056896cc9757	M20	7	6	0.63625875	k__Bacteria	p__Actinobacteriota	c__Actinobacteria	o__Micrococcales	f__Micrococcaceae	g__Rothia	#808080	s__Rothia_dentocariosa
69ad52533a09d9ae10744df79552a057	M20	6	0	0.011081541	k__Bacteria	p__Firmicutes	c__Bacilli	o__Lactobacillales	f__P5D1-392	g__P5D1-392	#808080	s__
dcc64137aba8a86ce10bafd9e4bbfa6d	M20	7	0	0.026672122	k__Bacteria	p__Bacteroidota	c__Bacteroidia	o__Bacteroidales	f__Prevotellaceae	g__Prevotella	#808080	s__Prevotella_melaninogenica
b2c968d6349378c42a193606c25f4c69	M20	7	7	0.022621628	k__Bacteria	p__Firmicutes	c__Bacilli	o__Lactobacillales	f__Streptococcaceae	g__Streptococcus	#808080	s__
bc993893abb16a638a94393453855bae	M21	7	1590	0.068081418	k__Bacteria	p__Firmicutes	c__Clostridia	o__Lachnospirales	f__Lachnospiraceae	g__Oribacterium	#808080	s__Firmicutes_oral
13b9b9732be84a91449d03fc13fef2e9	M21	8	325	0.031283062	k__Bacteria	p__Patescibacteria	c__Saccharimonadia	o__Saccharimonadales	f__Saccharimonadaceae	g__Saccharimonadaceae	#808080	s__
a18f21dd5607823cfedcd3667bc40dd5	M21	4	636	0.101045817	k__Bacteria	p__Firmicutes	c__Clostridia	o__Lachnospirales	f__Lachnospiraceae	g__Oribacterium	#808080	s__
cb8690bfa822533725694fc85793a780	M21	2	0	0.047319452	k__Bacteria	p__Bacteroidota	c__Bacteroidia	o__Bacteroidales	f__Prevotellaceae	g__Prevotella	#808080	s__Prevotella_loescheii
ac13a93e5b03d092cca4f0f130ee2c35	M21	6	324	0.024035479	k__Bacteria	p__Firmicutes	c__Negativicutes	o__Veillonellales-Selenomonadales	f__Selenomonadaceae	g__Selenomonas	#808080	s__Selenomonas_sputigena
52910203f1ea0286c77e6e091fadf678	M21	4	1	0.014622539	k__Bacteria	p__Bacteroidota	c__Bacteroidia	o__Bacteroidales	f__Prevotellaceae	g__Prevotella	#808080	s__
c162b9df24fc410db7d71326f01bd8ca	M21	4	2	0.242010655	k__Bacteria	p__Bacteroidota	c__Bacteroidia	o__Bacteroidales	f__Prevotellaceae	g__Prevotella	#808080	s__Prevotella_loescheii
56e72d6593002dfadc1d19b58bca3ca8	M21	4	0	0.011336289	k__Bacteria	p__Firmicutes	c__Negativicutes	o__Veillonellales-Selenomonadales	f__Selenomonadaceae	g__Centipeda	#808080	s__
d069cacc0f3bdabbba191c4effc19cbe	M21	3	0	0.018723982	k__Bacteria	p__Bacteroidota	c__Bacteroidia	o__Bacteroidales	f__Tannerellaceae	g__Tannerella	#808080	s__
bb2895806e8a131715d0b52bc4dc69bc	M22	7	1	0.096434877	k__Bacteria	p__Actinobacteriota	c__Actinobacteria	o__Actinomycetales	f__Actinomycetaceae	g__Actinomyces	#808080	s__
8c06dc9b3b1cc8178950b7baf7b5f806	M22	6	0	0.039778909	k__Bacteria	p__Bacteroidota	c__Bacteroidia	o__Flavobacteriales	f__Flavobacteriaceae	g__Capnocytophaga	#808080	s__
47ca410470c1d63aa2f30fa2b535840e	M22	7	0	0.019679287	k__Bacteria	p__Bacteroidota	c__Bacteroidia	o__Flavobacteriales	f__Flavobacteriaceae	g__Capnocytophaga	#808080	s__Capnocytophaga_ochracea
7cd882153582d688baf49ee315818153	M22	6	0	0.065062654	k__Bacteria	p__Firmicutes	c__Bacilli	o__Erysipelotrichales	f__Erysipelotrichaceae	g__Bulleidia	#808080	s__Bulleidia_extructa
9bb88ed18d70c22a4bce359b2c9b9b3e	M22	7	0	0.014138517	k__Bacteria	p__Campilobacterota	c__Campylobacteria	o__Campylobacterales	f__Campylobacteraceae	g__Campylobacter	#808080	s__
981bf4451c935954ccf9e2cbd915dcf2	M22	7	1	0.012788353	k__Bacteria	p__Bacteroidota	c__Bacteroidia	o__Flavobacteriales	f__Flavobacteriaceae	g__Capnocytophaga	#808080	s__Capnocytophaga_ochracea
a399a128684cb42faa00cdbd81f64f17	M22	7	0	0.040110082	k__Bacteria	p__Firmicutes	c__Negativicutes	o__Veillonellales-Selenomonadales	f__Veillonellaceae	g__Veillonella	#808080	s__
e42268b0ac2dfcff6550bcd5d4537603	M22	5	0	0.03050608	k__Bacteria	p__Firmicutes	c__Negativicutes	o__Veillonellales-Selenomonadales	f__Selenomonadaceae	g__	#808080	s__
83e9a4c1f101246015e3ad05abf90604	M23	3	8	0.023029224	k__Bacteria	p__Proteobacteria	c__Gammaproteobacteria	o__Xanthomonadales	f__Xanthomonadaceae	g__Stenotrophomonas	#808080	s__
c7b2bc556273d70f2e2e0e2ef357f3e1	M23	2	0	0.105847818	k__Bacteria	p__Actinobacteriota	c__Actinobacteria	o__Corynebacteriales	f__Nocardiaceae	g__Rhodococcus	#808080	s__
2afa64ff656f5a59621aef645c06ab58	M23	1	0	0.104051844	k__Bacteria	p__Proteobacteria	c__Gammaproteobacteria	o__Burkholderiales	f__Neisseriaceae	g__Eikenella	#808080	s__Eikenella_corrodens
69529dfced0b3f2d36be1f6b1c792917	M23	4	8	0.020774704	k__Bacteria	p__Proteobacteria	c__Gammaproteobacteria	o__Burkholderiales	f__Neisseriaceae	g__Neisseria	#808080	s__
e57ed4a8f0bc88b997d169d3f388b2c7	M23	2	5	0.158338655	k__Bacteria	p__Proteobacteria	c__Gammaproteobacteria	o__Pseudomonadales	f__Pseudomonadaceae	g__Pseudomonas	#808080	s__
cbd63ebff9e37d2ab30800ff4386dbad	M23	3	0	0.045587165	k__Bacteria	p__Proteobacteria	c__Gammaproteobacteria	o__Burkholderiales	f__Alcaligenaceae	g__Bordetella	#808080	s__Bordetella_hinzii
085ce75518532cf41ece2b763335587f	M23	1	0	0.187570995	k__Bacteria	p__Proteobacteria	c__Gammaproteobacteria	o__Pseudomonadales	f__Pseudomonadaceae	g__Pseudomonas	#808080	s__
2e65ba2820bace2fb8a414dede7b66dd	M24	5	4	0.012189695	k__Bacteria	p__Firmicutes	c__Clostridia	o__Lachnospirales	f__Lachnospiraceae	g__	#808080	s__
26969f90727f55efc45370029ec8109a	M24	1	0	0.022914588	k__Bacteria	p__Firmicutes	c__Negativicutes	o__Veillonellales-Selenomonadales	f__Selenomonadaceae	g__Selenomonas	#808080	s__
07105e795f4121b2e9725abbe7fc6039	M24	4	1	0.01873672	k__Bacteria	p__Patescibacteria	c__Gracilibacteria	o__Absconditabacteriales_(SR1)	f__Absconditabacteriales_(SR1)	g__Absconditabacteriales_(SR1)	#808080	s__SR1_bacterium
c626cf0dcf192c8dbc9a13953a146bbb	M24	3	0	0.343030997	k__Bacteria	p__Proteobacteria	c__Gammaproteobacteria	o__Burkholderiales	f__Comamonadaceae	g__Comamonas	#808080	s__
f6a52686843bcad2506203e42f0efb59	M24	3	0	0.011489137	k__Bacteria	p__Bacteroidota	c__Bacteroidia	o__Flavobacteriales	f__Flavobacteriaceae	g__Capnocytophaga	#808080	s__
3bc4175efccc2160df7749621d0372a8	M24	4	0	0.035970426	k__Bacteria	p__Bacteroidota	c__Bacteroidia	o__Flavobacteriales	f__Flavobacteriaceae	g__Capnocytophaga	#808080	s__
7cc4d5998667bcd40feb88b2431d0153	M25	4	4	0.023678832	k__Bacteria	p__Actinobacteriota	c__Actinobacteria	o__Actinomycetales	f__Actinomycetaceae	g__Actinomyces	#808080	s__Actinomyces_weissii
b606059bbe03e12b75aba37b5e76af07	M25	2	0	0.042593875	k__Bacteria	p__Firmicutes	c__Clostridia	o__Peptococcales	f__Peptococcaceae	g__Peptococcus	#808080	s__
0cb694e4236673f207bdc5eba054ee17	M25	2	0	0.069800968	k__Bacteria	p__Bacteroidota	c__Bacteroidia	o__Bacteroidales	f__Prevotellaceae	g__Prevotella	#808080	s__Prevotella_nigrescens
599b1e3fdb53d198769e9b5c6ccad98e	M25	4	1	0.096906161	k__Bacteria	p__Firmicutes	c__Clostridia	o__Peptostreptococcales-Tissierellales	f__Peptostreptococcales-Tissierellales	g__Parvimonas	#808080	s__
b28c3567be0f7b8a16df0ee5f5e65d5d	M25	3	4	0.050185367	k__Bacteria	p__Firmicutes	c__Clostridia	o__Peptostreptococcales-Tissierellales	f__Peptostreptococcales-Tissierellales	g__Parvimonas	#808080	s__
7eaa1401130f5f991889aba25e7ba80e	M25	1	0	0.185176363	k__Bacteria	p__Proteobacteria	c__Gammaproteobacteria	o__Burkholderiales	f__Neisseriaceae	g__Eikenella	#808080	s__
5b25fd2110650c4788aa059d165b7a8d	M26	4	1	1.347184155	k__Bacteria	p__Firmicutes	c__Negativicutes	o__Veillonellales-Selenomonadales	f__Veillonellaceae	g__Veillonella	#808080	s__
6c063296e4fd4ae28141fbb3a8ef1ee5	M26	3	0	1.568037984	k__Bacteria	p__Bacteroidota	c__Bacteroidia	o__Bacteroidales	f__Prevotellaceae	g__Prevotella	#808080	s__Prevotella_oris
87f2814d9b8f5625e7c540ce60be5679	M26	5	3	0.023169336	k__Bacteria	p__Firmicutes	c__Bacilli	o__Lactobacillales	f__Streptococcaceae	g__Streptococcus	#808080	s__
baf96cbfb04de104d477f5193cddd866	M26	5	0	0.03148686	k__Bacteria	p__Fusobacteriota	c__Fusobacteriia	o__Fusobacteriales	f__Fusobacteriaceae	g__Fusobacterium	#808080	s__
5894de8fc885a88230c5be7ab88d2362	M26	3	0	0.197200472	k__Bacteria	p__Firmicutes	c__Negativicutes	o__Veillonellales-Selenomonadales	f__Veillonellaceae	g__Veillonella	#808080	s__
b12fb4020f88b3cc8cd96ab8ea61b795	M26	2	0	0.022124869	k__Bacteria	p__Patescibacteria	c__Saccharimonadia	o__Saccharimonadales	f__Saccharimonadaceae	g__TM7x	#808080	s__
f345fe8c325e0401323f255209ec53c1	M27	2	0	0.095747058	k__Bacteria	p__Actinobacteriota	c__Actinobacteria	o__Actinomycetales	f__Actinomycetaceae	g__Actinomyces	#808080	s__
d73541eea88b08c91bcd285c3ec70edb	M27	4	0	0.139016015	k__Bacteria	p__Fusobacteriota	c__Fusobacteriia	o__Fusobacteriales	f__Leptotrichiaceae	g__Leptotrichia	#808080	s__Leptotrichia_wadei
092b295e692a2da81b6c71ecf5c1914a	M27	4	0	0.058108032	k__Bacteria	p__Firmicutes	c__Negativicutes	o__Veillonellales-Selenomonadales	f__Selenomonadaceae	g__Selenomonas	#808080	s__
597ffad7247c422bd8e973ea351c7c54	M27	5	0	0.019564651	k__Bacteria	p__Bacteroidota	c__Bacteroidia	o__Flavobacteriales	f__Flavobacteriaceae	g__Capnocytophaga	#808080	s__Capnocytophaga_ochracea
cf56403b3a12699059c26dc0426526ec	M27	5	3	0.02727078	k__Bacteria	p__Bacteroidota	c__Bacteroidia	o__Flavobacteriales	f__Flavobacteriaceae	g__Capnocytophaga	#808080	s__Capnocytophaga_ochracea
7d76d269fdee479c669dcd02c478996a	M27	4	0	0.133602619	k__Bacteria	p__Firmicutes	c__Bacilli	o__Lactobacillales	f__Streptococcaceae	g__Streptococcus	#808080	s__Streptococcus_mutans
edd98410846b5843f21c8531e16fbec6	M28	4	0	0.011017854	k__Bacteria	p__Campilobacterota	c__Campylobacteria	o__Campylobacterales	f__Campylobacteraceae	g__Campylobacter	#808080	s__Campylobacter_rectus
5cb7f1dffe193f6112d5da6b2f5e1dd6	M28	5	0	0.031461385	k__Bacteria	p__Bacteroidota	c__Bacteroidia	o__Bacteroidales	f__Prevotellaceae	g__Prevotella	#808080	s__Prevotella_shahii
b9759e083ddbbc963e4a2ea17c190695	M28	5	0	0.012126008	k__Bacteria	p__Bacteroidota	c__Bacteroidia	o__Flavobacteriales	f__Flavobacteriaceae	g__Capnocytophaga	#808080	s__Capnocytophaga_leadbetteri
52efc63143a336bb83b2193daf721208	M28	5	1	0.035550091	k__Bacteria	p__Bacteroidota	c__Bacteroidia	o__Flavobacteriales	f__Flavobacteriaceae	g__Capnocytophaga	#808080	s__Capnocytophaga_leadbetteri
27fa0cba13eb7084f15d8f4eaf7ed602	M28	4	0	0.039485949	k__Bacteria	p__Proteobacteria	c__Gammaproteobacteria	o__Pseudomonadales	f__Moraxellaceae	g__Psychrobacter	#808080	s__
69b6b09585daf65ed891b448d3bda1c5	M28	5	0	0.03344842	k__Bacteria	p__Patescibacteria	c__Saccharimonadia	o__Saccharimonadales	f__Saccharimonadaceae	g__TM7x	#808080	s__
3837bdbb2b838c7eca6d40e544c6acc9	M29	2	4	0.026137151	k__Bacteria	p__Firmicutes	c__Bacilli	o__Lactobacillales	f__Streptococcaceae	g__Streptococcus	#808080	s__
5bfdfbabccf8a285040ec5ae1c1ee0fa	M29	2	3	0.010342771	k__Bacteria	p__Proteobacteria	c__Gammaproteobacteria	o__Pasteurellales	f__Pasteurellaceae	g__Haemophilus	#808080	s__
1cf40d59d9c1df11a389a4d69dfd28db	M29	2	3	0.010304559	k__Bacteria	p__Firmicutes	c__Bacilli	o__Lactobacillales	f__Streptococcaceae	g__Streptococcus	#808080	s__
ddce93d4cbf447f33cfdd05f7eb03140	M29	1	0	0.033066298	k__Bacteria	p__Proteobacteria	c__Gammaproteobacteria	o__Burkholderiales	f__Neisseriaceae	g__Neisseria	#808080	s__
3be716ce6fb8ad1a248536315fc46f2e	M29	1	0	0.013450697	k__Bacteria	p__Spirochaetota	c__Spirochaetia	o__Spirochaetales	f__Spirochaetaceae	g__Treponema	#808080	s__Treponema_socranskii
1ec4b20f4974e13073b58ff5e4f5672a	M3	8	4471	0.020545431	k__Bacteria	p__Desulfobacterota	c__Desulfovibrionia	o__Desulfovibrionales	f__Desulfovibrionaceae	g__Desulfovibrio	#00AA00	s__
1a93bebe3934a658ba897f9615e890c5	M3	11	0	0.072297499	k__Bacteria	p__Synergistota	c__Synergistia	o__Synergistales	f__Synergistaceae	g__Fretibacterium	#00AA00	s__
2c76fe2a24c0ee45c683b610a562a6a1	M3	18	33	0.162210826	k__Bacteria	p__Spirochaetota	c__Spirochaetia	o__Spirochaetales	f__Spirochaetaceae	g__Treponema	#00AA00	s__
0b2b40588d02ce4a23459e77358369b0	M3	12	0	0.027207093	k__Bacteria	p__Firmicutes	c__Negativicutes	o__Veillonellales-Selenomonadales	f__Selenomonadaceae	g__Selenomonas	#00AA00	s__
8d3ea7b6ecaf010790bf75f63df43825	M3	7	0	0.025347432	k__Bacteria	p__Fusobacteriota	c__Fusobacteriia	o__Fusobacteriales	f__Leptotrichiaceae	g__Leptotrichia	#00AA00	s__
1d9a14604615f1ee43ce3d750b77ab92	M3	7	204	0.011285339	k__Bacteria	p__Firmicutes	c__Bacilli	o__Lactobacillales	f__Lactobacillaceae	g__Lactobacillus	#00AA00	s__
2cf8c6a75b39a6b6b4ab0e715bc1fd4f	M3	6	0	1.689285322	k__Bacteria	p__Fusobacteriota	c__Fusobacteriia	o__Fusobacteriales	f__Fusobacteriaceae	g__Fusobacterium	#00AA00	s__
b55faa7472eb0babab935be72a839295	M3	8	250	0.011654724	k__Bacteria	p__Firmicutes	c__Clostridia	o__Lachnospirales	f__Lachnospiraceae	g__Johnsonella	#00AA00	s__
1b9e2899fbd174578cb0edc05355377f	M3	15	325	0.033270096	k__Bacteria	p__Synergistota	c__Synergistia	o__Synergistales	f__Synergistaceae	g__Candidatus_Tammella	#00AA00	s__Synergistales_bacterium
c154e8f9fc213fc110fa955dbb23a882	M3	15	119	0.065648575	k__Bacteria	p__Firmicutes	c__Negativicutes	o__Veillonellales-Selenomonadales	f__Selenomonadaceae	g__Selenomonas	#00AA00	s__Selenomonas_noxia
604703ad81ebdb871819766cc9dbecfc	M3	6	127	0.014609801	k__Bacteria	p__Firmicutes	c__Bacilli	o__Lactobacillales	f__Lactobacillaceae	g__Lactobacillus	#00AA00	s__
12390eb03b97c09f8b35608bac1229b2	M3	2	0	0.027359941	k__Bacteria	p__Bacteroidota	c__Bacteroidia	o__Sphingobacteriales	f__Lentimicrobiaceae	g__Lentimicrobium	#00AA00	s__
af3da27c6bc5761062122b00f7357d68	M3	5	0	0.013539859	k__Bacteria	p__Spirochaetota	c__Spirochaetia	o__Spirochaetales	f__Spirochaetaceae	g__Treponema	#00AA00	s__Treponema_medium
c579a69d20db46b7670d611c8f06d69c	M3	16	4596	0.017029908	k__Bacteria	p__Spirochaetota	c__Spirochaetia	o__Spirochaetales	f__Spirochaetaceae	g__Treponema	#00AA00	s__
b534bd7a0835db31cc4cfb3e857bd56a	M3	13	0	0.015335833	k__Bacteria	p__Proteobacteria	c__Gammaproteobacteria	o__Burkholderiales	f__Comamonadaceae	g__Brachymonas	#00AA00	s__
c7dd5e33b7af13a78eb1552d830960c7	M3	9	4517	0.020112359	k__Bacteria	p__Proteobacteria	c__Gammaproteobacteria	o__Burkholderiales	f__Burkholderiaceae	g__Ralstonia	#00AA00	s__Ralstonia_pickettii
8d7a2f54254a8144be5f1a57de4d15d2	M3	19	206	0.019297165	k__Bacteria	p__Spirochaetota	c__Spirochaetia	o__Spirochaetales	f__Spirochaetaceae	g__Treponema	#00AA00	s__
50ab9d74daf6b3f779d7741557300d46	M3	7	0	0.017029908	k__Bacteria	p__Proteobacteria	c__Gammaproteobacteria	o__Burkholderiales	f__Comamonadaceae	g__Delftia	#00AA00	s__
060214b4a6ecdb1e4b8d99a64a653eb2	M3	6	519	0.047879897	k__Bacteria	p__Firmicutes	c__Bacilli	o__Mycoplasmatales	f__Mycoplasmataceae	g__Mycoplasma	#00AA00	s__Metamycoplasma_faucium
46166a41b049f70cfd2fc4fb9b39758c	M3	8	0	0.032060043	k__Bacteria	p__Proteobacteria	c__Gammaproteobacteria	o__Pseudomonadales	f__Moraxellaceae	g__Acinetobacter	#00AA00	s__Acinetobacter_junii
afe4230edd1389cbb8ec7c55cc3b6893	M3	12	7594	0.026124413	k__Bacteria	p__Spirochaetota	c__Spirochaetia	o__Spirochaetales	f__Spirochaetaceae	g__Treponema	#00AA00	s__Treponema_parvum
8baf53a22ca53990420b65ab9674d4f1	M3	4	0	0.01245718	k__Bacteria	p__Proteobacteria	c__Gammaproteobacteria	o__Pseudomonadales	f__Moraxellaceae	g__Acinetobacter	#00AA00	s__Acinetobacter_wuhouensis
cb7a008e9634be3b641c72ba567d7be7	M3	4	0	0.024162853	k__Bacteria	p__Spirochaetota	c__Spirochaetia	o__Spirochaetales	f__Spirochaetaceae	g__Treponema	#00AA00	s__Treponema_medium
61046e2d939e1962d43c9f7a019749d7	M3	1	0	0.171012371	k__Bacteria	p__Bacteroidota	c__Bacteroidia	o__Bacteroidales	f__Rikenellaceae	g__Rikenellaceae_RC9_gut_group	#00AA00	s__Bacteroidia_bacterium
4e363672607b0b8dc45372347dfdc48c	M3	14	239	0.082678482	k__Bacteria	p__Firmicutes	c__Syntrophomonadia	o__Syntrophomonadales	f__Syntrophomonadaceae	g__Pelospora	#00AA00	s__
87b0d9c8e06fdeb790483a8a8f859d4b	M3	6	249	0.067559185	k__Bacteria	p__Spirochaetota	c__Spirochaetia	o__Spirochaetales	f__Spirochaetaceae	g__Treponema	#00AA00	s__
8901aa1420152c83a366cc83bb0fcb06	M3	19	9811	0.074730343	k__Bacteria	p__Spirochaetota	c__Spirochaetia	o__Spirochaetales	f__Spirochaetaceae	g__Treponema	#00AA00	s__Treponema_medium
a54aa8a16372edba2577f1c9c87e5c29	M3	7	0	0.041855106	k__Bacteria	p__Proteobacteria	c__Gammaproteobacteria	o__Pseudomonadales	f__Moraxellaceae	g__Acinetobacter	#00AA00	s__
2424306deb8848a02461973e5083bbe1	M3	8	83	0.05213419	k__Bacteria	p__Firmicutes	c__Negativicutes	o__Veillonellales-Selenomonadales	f__Selenomonadaceae	g__Selenomonas	#00AA00	s__Veillonellaceae_bacterium
789b74edc0a9835212e738552dd99ff9	M3	8	4191	0.045141356	k__Bacteria	p__Spirochaetota	c__Spirochaetia	o__Spirochaetales	f__Spirochaetaceae	g__Treponema	#00AA00	s__
960aab81197a3292bbbfaf61f48510dd	M3	17	149	0.034390988	k__Bacteria	p__Spirochaetota	c__Spirochaetia	o__Spirochaetales	f__Spirochaetaceae	g__Treponema	#00AA00	s__Treponema_medium
ac7e2ff26b504eba892962cf03de0e0e	M3	20	329	0.014456952	k__Bacteria	p__Proteobacteria	c__Gammaproteobacteria	o__Burkholderiales	f__Comamonadaceae	g__Brachymonas	#00AA00	s__
914818b7ebe6a6d35d9f4fa9cb178523	M3	13	0	0.114343666	k__Bacteria	p__Synergistota	c__Synergistia	o__Synergistales	f__Synergistaceae	g__Fretibacterium	#00AA00	s__
40491be00fb16c352d7283b1cef85f47	M3	3	0	0.256340233	k__Bacteria	p__Actinobacteriota	c__Actinobacteria	o__Actinomycetales	f__Actinomycetaceae	g__Actinomyces	#00AA00	s__Schaalia_odontolytica
50cc13ee3d364922ebc5be08f2fa6df3	M3	8	1413	0.203250738	k__Bacteria	p__Spirochaetota	c__Spirochaetia	o__Spirochaetales	f__Spirochaetaceae	g__Treponema	#00AA00	s__Treponema_medium
0bd6003f19796557893ac193453301a1	M3	19	86	0.029359714	k__Bacteria	p__Spirochaetota	c__Spirochaetia	o__Spirochaetales	f__Spirochaetaceae	g__Treponema	#00AA00	s__Treponema_vincentii
30327c5a27ed040c30468a83bd27a8db	M3	8	0	0.017182757	k__Bacteria	p__Proteobacteria	c__Alphaproteobacteria	o__Caulobacterales	f__Caulobacteraceae	g__Brevundimonas	#00AA00	s__Brevundimonas_diminuta
5bd2c7c026b4fbc62ff437676e9415e4	M3	8	126	0.012393493	k__Bacteria	p__Spirochaetota	c__Spirochaetia	o__Spirochaetales	f__Spirochaetaceae	g__Treponema	#00AA00	s__
604284b812d4201b952192bef8470f06	M30	3	0	0.06233685	k__Bacteria	p__Bacteroidota	c__Bacteroidia	o__Bacteroidales	f__Prevotellaceae	g__Prevotella	#808080	s__
d7025d48bd908e5badef58ecb3f9f821	M30	3	0	0.020774704	k__Bacteria	p__Actinobacteriota	c__Actinobacteria	o__Actinomycetales	f__Actinomycetaceae	g__Actinomyces	#808080	s__
a43be3b420d7568fd50d105642f597f4	M30	1	0	0.032429428	k__Bacteria	p__Actinobacteriota	c__Coriobacteriia	o__Coriobacteriales	f__Atopobiaceae	g__Atopobium	#808080	s__Lancefieldella_parvula
48c7c3ebc0248cddf07d132489b47bf0	M30	3	0	0.148034096	k__Bacteria	p__Firmicutes	c__Bacilli	o__Lactobacillales	f__Streptococcaceae	g__Streptococcus	#808080	s__Streptococcus_parasanguinis
c8ab62cb0887c9eea79d15e1eada0367	M30	4	3	0.056554069	k__Bacteria	p__Firmicutes	c__Bacilli	o__Erysipelotrichales	f__Erysipelotrichaceae	g__Solobacterium	#808080	s__Solobacterium_moorei
89dbd0c059cbbab925b4e641d68f954f	M31	4	3	0.01539952	k__Bacteria	p__Actinobacteriota	c__Actinobacteria	o__Actinomycetales	f__Actinomycetaceae	g__Actinomyces	#808080	s__Schaalia_georgiae
59deccd80b3282928204d25629d31bb8	M31	5	1288	0.081723177	k__Bacteria	p__Proteobacteria	c__Gammaproteobacteria	o__Burkholderiales	f__Comamonadaceae	g__Diaphorobacter	#808080	s__
137da9708d448478223c2ac7bbe716c0	M31	2	0	1.269052926	k__Bacteria	p__Proteobacteria	c__Gammaproteobacteria	o__Burkholderiales	f__Burkholderiaceae	g__Lautropia	#808080	s__
2c155baa0ad5f3237f05b52c44066f88	M31	2	0	0.06101216	k__Bacteria	p__Actinobacteriota	c__Actinobacteria	o__Propionibacteriales	f__Propionibacteriaceae	g__Pseudopropionibacterium	#808080	s__
02949d47ac565bcd11bb86346803eddd	M31	2	0	0.025653129	k__Bacteria	p__Firmicutes	c__Bacilli	o__Lactobacillales	f__Streptococcaceae	g__Streptococcus	#808080	s__
f61ed344a6673165ccc7d23d16835a96	M32	2	0	0.088040929	k__Bacteria	p__Firmicutes	c__Negativicutes	o__Veillonellales-Selenomonadales	f__Selenomonadaceae	g__Selenomonas	#808080	s__
9ea2dd53493b47cf70af065b33e4fe1c	M32	2	0	0.014444215	k__Bacteria	p__Bacteroidota	c__Bacteroidia	o__Flavobacteriales	f__Flavobacteriaceae	g__Capnocytophaga	#808080	s__
43fc7c9f73a266dc502acb9a3c851de8	M32	2	0	0.079443182	k__Bacteria	p__Actinobacteriota	c__Actinobacteria	o__Actinomycetales	f__Actinomycetaceae	g__Actinomyces	#808080	s__
34b4f5c03fedff11e2aa354cc7160537	M32	4	1	0.011680198	k__Bacteria	p__Firmicutes	c__Clostridia	o__Peptostreptococcales-Tissierellales	f__Peptostreptococcaceae	g__Filifactor	#808080	s__
514190f8891867c65a1cf44fdbf1d631	M32	4	2	0.013960194	k__Bacteria	p__Patescibacteria	c__Saccharimonadia	o__Saccharimonadales	f__Saccharimonadales	g__Saccharimonadales	#808080	s__TM7_phylum
4769835759143eba67ba56021ad80690	M33	2	0	0.029538037	k__Bacteria	p__Fusobacteriota	c__Fusobacteriia	o__Fusobacteriales	f__Leptotrichiaceae	g__Leptotrichia	#808080	s__Leptotrichia_wadei
f02b40f149dd973d81c24b246f65f30b	M33	3	0	0.010966904	k__Bacteria	p__Fusobacteriota	c__Fusobacteriia	o__Fusobacteriales	f__Leptotrichiaceae	g__Leptotrichia	#808080	s__
fbe9866398a0c0294d28dbd4e2704e2c	M33	3	1	0.012355281	k__Bacteria	p__Bacteroidota	c__Bacteroidia	o__Flavobacteriales	f__Flavobacteriaceae	g__Capnocytophaga	#808080	s__
d04df5b4ed8a84e827b856e0acb00095	M33	2	0	0.014953711	k__Bacteria	p__Firmicutes	c__Bacilli	o__Lactobacillales	f__Streptococcaceae	g__Streptococcus	#808080	s__
520a121f1cf2a30261dbb4dff054077e	M34	3	0	0.050249054	k__Bacteria	p__Fusobacteriota	c__Fusobacteriia	o__Fusobacteriales	f__Fusobacteriaceae	g__Fusobacterium	#808080	s__
3f8e1bcc07269b63b436f48aba254303	M34	3	0	0.053395193	k__Bacteria	p__Bacteroidota	c__Bacteroidia	o__Flavobacteriales	f__Flavobacteriaceae	g__Capnocytophaga	#808080	s__Capnocytophaga_granulosa
6366c6638aa05e7952337122a5d872d0	M34	3	0	0.062349587	k__Bacteria	p__Proteobacteria	c__Gammaproteobacteria	o__Burkholderiales	f__Neisseriaceae	g__Neisseria	#808080	s__Neisseria_bacilliformis
d33374198464a4847e16070cfca884aa	M34	3	0	0.021182301	k__Bacteria	p__Proteobacteria	c__Gammaproteobacteria	o__Cardiobacteriales	f__Cardiobacteriaceae	g__Cardiobacterium	#808080	s__
54eaa55a91b73ee47df7ffad511f75c1	M35	2	1	0.022035707	k__Bacteria	p__Actinobacteriota	c__Actinobacteria	o__Actinomycetales	f__Actinomycetaceae	g__Actinomyces	#808080	s__
e8111e54c2a368de5c3ec1fd3155ca3c	M35	1	0	0.077074025	k__Bacteria	p__Bacteroidota	c__Bacteroidia	o__Sphingobacteriales	f__Lentimicrobiaceae	g__Lentimicrobium	#808080	s__
588ece46515d7614b86f546420c96f73	M35	1	0	0.030646191	k__Bacteria	p__Bacteroidota	c__Bacteroidia	o__Bacteroidales	f__Prevotellaceae	g__Prevotella	#808080	s__Prevotella_intermedia
43373c0dda18ed537e018dd4f41c4cc7	M36	1	0	0.012826565	k__Bacteria	p__Spirochaetota	c__Spirochaetia	o__Spirochaetales	f__Spirochaetaceae	g__Treponema	#808080	s__Treponema_maltophilum
cf74b391d7017291a07e5865006dcf72	M36	2	1	0.070425101	k__Bacteria	p__Desulfobacterota	c__Desulfovibrionia	o__Desulfovibrionales	f__Desulfovibrionaceae	g__Bilophila	#808080	s__
f56515412602c6db1c28386da028a923	M36	1	0	0.074577494	k__Bacteria	p__Firmicutes	c__Negativicutes	o__Veillonellales-Selenomonadales	f__Selenomonadaceae	g__Selenomonas	#808080	s__Selenomonas_sputigena
9fbc986e89976ccef08ec812e4a11f7b	M37	1	0	0.015093822	k__Bacteria	p__Firmicutes	c__Negativicutes	o__Veillonellales-Selenomonadales	f__Selenomonadaceae	g__Selenomonas	#808080	s__Selenomonas_sputigena
c7fb3bac27cf2c4654f5d87a25a13573	M37	1	0	0.85499817	k__Bacteria	p__Bacteroidota	c__Bacteroidia	o__Bacteroidales	f__Prevotellaceae	g__Alloprevotella	#808080	s__Alloprevotella_tannerae
3e397bda9f5f917501a5c59db8d8e61f	M37	2	1	0.013310586	k__Bacteria	p__Patescibacteria	c__Saccharimonadia	o__Saccharimonadales	f__Saccharimonadaceae	g__TM7x	#808080	s__
d4c90074b01fc03eabb925614a33cdee	M38	2	1	0.077137712	k__Bacteria	p__Bacteroidota	c__Bacteroidia	o__Bacteroidales	f__Porphyromonadaceae	g__Porphyromonas	#808080	s__Porphyromonas_pasteri
3a7d4d01d3cd6bbf7739efd1456ab2a1	M38	1	0	0.094384155	k__Bacteria	p__Firmicutes	c__Negativicutes	o__Veillonellales-Selenomonadales	f__Veillonellaceae	g__Veillonella	#808080	s__
b3795b04a6af8d826c73baaa8c113d9b	M38	1	0	0.151218447	k__Bacteria	p__Bacteroidota	c__Bacteroidia	o__Bacteroidales	f__Porphyromonadaceae	g__Porphyromonas	#808080	s__
fd1b092cd084068b7f9ea21a1d2d95ac	M39	2	0	0.096867949	k__Bacteria	p__Firmicutes	c__Clostridia	o__Lachnospirales	f__Lachnospiraceae	g__Catonella	#808080	s__
179eaeae960a27ad5ea92f780eff96d6	M39	2	0	0.083404514	k__Bacteria	p__Bacteroidota	c__Bacteroidia	o__Bacteroidales	f__Porphyromonadaceae	g__Porphyromonas	#808080	s__Porphyromonas_endodontalis
5b13d6dee11a5aaa696ce4ca3dbae018	M39	2	0	0.030302281	k__Bacteria	p__Fusobacteriota	c__Fusobacteriia	o__Fusobacteriales	f__Leptotrichiaceae	g__	#808080	s__
00d15d062c17dd3143d62e53b3d538c3	M4	7	0	0.061903778	k__Bacteria	p__Actinobacteriota	c__Actinobacteria	o__Corynebacteriales	f__Corynebacteriaceae	g__Corynebacterium	#FFDD55	s__Corynebacterium_durum
603b0894c00ecd70365f4aac64db16ba	M4	10	36	0.185813233	k__Bacteria	p__Bacteroidota	c__Bacteroidia	o__Bacteroidales	f__Tannerellaceae	g__Tannerella	#FFDD55	s__
897bd7992e16a26b659927c87ffe0de8	M4	4	48	0.337795925	k__Bacteria	p__Firmicutes	c__Negativicutes	o__Veillonellales-Selenomonadales	f__Selenomonadaceae	g__Selenomonas	#FFDD55	s__Selenomonas_noxia
4eaf4cb11229bae66e84ea568de63075	M4	7	72	0.010775843	k__Bacteria	p__Actinobacteriota	c__Actinobacteria	o__Corynebacteriales	f__Corynebacteriaceae	g__Corynebacterium	#FFDD55	s__Corynebacterium_matruchotii
871f3657d8f1be042332ec75cd031b7b	M4	1	0	0.113044451	k__Bacteria	p__Proteobacteria	c__Gammaproteobacteria	o__Burkholderiales	f__Neisseriaceae	g__Eikenella	#FFDD55	s__
7be98c33272724c5df0b16972e426ea9	M4	10	129	0.063139306	k__Bacteria	p__Actinobacteriota	c__Actinobacteria	o__Corynebacteriales	f__Corynebacteriaceae	g__Corynebacterium	#FFDD55	s__Corynebacterium_matruchotii
99313930b7a8ae718ea8247fb6b1198d	M4	5	0	0.474137086	k__Bacteria	p__Firmicutes	c__Negativicutes	o__Veillonellales-Selenomonadales	f__Veillonellaceae	g__Anaeroglobus	#FFDD55	s__Anaeroglobus_geminatus
0173dc82ba21be69026874a1ddbb7417	M4	2	0	0.04987967	k__Bacteria	p__Actinobacteriota	c__Actinobacteria	o__Actinomycetales	f__Actinomycetaceae	g__Actinomyces	#FFDD55	s__
087b16190797df9216bbe135fc57620d	M4	8	71	0.024710562	k__Bacteria	p__Fusobacteriota	c__Fusobacteriia	o__Fusobacteriales	f__Leptotrichiaceae	g__Leptotrichia	#FFDD55	s__
581da5b2bdfd536b7bd9e3f4730d721e	M4	5	0	0.160440327	k__Bacteria	p__Firmicutes	c__Bacilli	o__Staphylococcales	f__Gemellaceae	g__Gemella	#FFDD55	s__
2155abee6c911fd59b61a5090fb58a2a	M4	1	0	0.013527122	k__Bacteria	p__Fusobacteriota	c__Fusobacteriia	o__Fusobacteriales	f__Leptotrichiaceae	g__Leptotrichia	#FFDD55	s__
1981816024dd7463046957a2483fff4c	M4	2	19	0.099084257	k__Bacteria	p__Proteobacteria	c__Gammaproteobacteria	o__Pasteurellales	f__Pasteurellaceae	g__Aggregatibacter	#FFDD55	s__
be70db86b12b54c7f5074759858b210c	M4	2	0	0.011285339	k__Bacteria	p__Patescibacteria	c__Saccharimonadia	o__Saccharimonadales	f__Saccharimonadaceae	g__Candidatus_Saccharimonas	#FFDD55	s__
b06926bfe02f6575c3faf6862f939b3a	M4	1	0	0.222407792	k__Bacteria	p__Actinobacteriota	c__Actinobacteria	o__Corynebacteriales	f__Corynebacteriaceae	g__Corynebacterium	#FFDD55	s__Corynebacterium_matruchotii
c7e54aea92b4579921128a638a7a9fb7	M4	2	15	0.113910594	k__Bacteria	p__Actinobacteriota	c__Actinobacteria	o__Actinomycetales	f__Actinomycetaceae	g__Actinomyces	#FFDD55	s__
d20adbaef72fc8e95360023746894a75	M4	6	0	0.056847029	k__Bacteria	p__Proteobacteria	c__Gammaproteobacteria	o__Pasteurellales	f__Pasteurellaceae	g__Aggregatibacter	#FFDD55	s__
a68aeb648c63a626e650aa15f30875da	M4	11	68	0.163586465	k__Bacteria	p__Fusobacteriota	c__Fusobacteriia	o__Fusobacteriales	f__Leptotrichiaceae	g__Leptotrichia	#FFDD55	s__Leptotrichia_buccalis
598b2cd1580c80e36d7f51c17cc08fe1	M4	6	0	0.114521989	k__Bacteria	p__Actinobacteriota	c__Actinobacteria	o__Actinomycetales	f__Actinomycetaceae	g__F0332	#FFDD55	s__
3b1e3c6879e3633e9895094b28ba4d3d	M4	9	38	0.0835701	k__Bacteria	p__Firmicutes	c__Clostridia	o__Lachnospirales	f__Lachnospiraceae	g__Johnsonella	#FFDD55	s__
96fbcf0531aff41300b1e556f0a957f2	M4	9	24	0.171725666	k__Bacteria	p__Fusobacteriota	c__Fusobacteriia	o__Fusobacteriales	f__Leptotrichiaceae	g__Leptotrichia	#FFDD55	s__
c67f4793b066a3700abd5e6cdc39e801	M4	1	0	0.070832698	k__Bacteria	p__Patescibacteria	c__Saccharimonadia	o__Saccharimonadales	f__Saccharimonadaceae	g__TM7a	#FFDD55	s__candidate_division
5c212e1ceeb28752fbed1c9843c0d0af	M4	12	145	0.09308494	k__Bacteria	p__Firmicutes	c__Negativicutes	o__Veillonellales-Selenomonadales	f__Veillonellaceae	g__Veillonella	#FFDD55	s__
caad0214776718499cfd67eb8930bd80	M4	2	7	0.110165798	k__Bacteria	p__Firmicutes	c__Bacilli	o__Lactobacillales	f__Streptococcaceae	g__Streptococcus	#FFDD55	s__Streptococcus_cristatus
8e7bb00d452038a40db6b9a32a57b450	M4	11	19	0.010661206	k__Bacteria	p__Bacteroidota	c__Bacteroidia	o__Flavobacteriales	f__Flavobacteriaceae	g__Capnocytophaga	#FFDD55	s__Capnocytophaga_ochracea
675695514a1d4a86eb3f02872efd65f5	M4	8	3	0.020634593	k__Bacteria	p__Patescibacteria	c__Saccharimonadia	o__Saccharimonadales	f__Saccharimonadaceae	g__TM7x	#FFDD55	s__
02c022af6b09e2d6824d2d4acb03faf9	M4	3	64	0.042046167	k__Bacteria	p__Patescibacteria	c__Saccharimonadia	o__Saccharimonadales	f__Saccharimonadales	g__Saccharimonadales	#FFDD55	s__
f61aa46ea14bff50af9ce6f859c3580d	M4	8	3	0.097224596	k__Bacteria	p__Actinobacteriota	c__Actinobacteria	o__Corynebacteriales	f__Corynebacteriaceae	g__Corynebacterium	#FFDD55	s__Corynebacterium_matruchotii
66cc196633f3829130d40779c5905c9b	M4	4	0	0.011743885	k__Bacteria	p__Actinobacteriota	c__Actinobacteria	o__Actinomycetales	f__Actinomycetaceae	g__Actinomyces	#FFDD55	s__Actinomyces_naeslundii
901ac615ab7a5f1fd7061173b1b75a5c	M4	7	100	0.201836886	k__Bacteria	p__Bacteroidota	c__Bacteroidia	o__Flavobacteriales	f__Flavobacteriaceae	g__Capnocytophaga	#FFDD55	s__Capnocytophaga_granulosa
7952ace48f7828cce1b1e36c146c48f2	M4	2	0	0.064374834	k__Bacteria	p__Firmicutes	c__Negativicutes	o__Veillonellales-Selenomonadales	f__Selenomonadaceae	g__	#FFDD55	s__
40828f69f06e0079d0cdd0cee35cd7f1	M4	6	0	0.049726821	k__Bacteria	p__Firmicutes	c__Clostridia	o__Lachnospirales	f__Lachnospiraceae	g__Lachnoanaerobaculum	#FFDD55	s__
cca5e590b79a1c48cac4942391b93833	M4	1	0	0.012966676	k__Bacteria	p__Actinobacteriota	c__Actinobacteria	o__Corynebacteriales	f__Corynebacteriaceae	g__Corynebacterium	#FFDD55	s__Corynebacterium_durum
f77f1136798399f95279296991a5698a	M4	3	29	0.011310814	k__Bacteria	p__Firmicutes	c__Negativicutes	o__Veillonellales-Selenomonadales	f__Selenomonadaceae	g__Selenomonas	#FFDD55	s__Selenomonas_artemidis
d6a2879a3da1462179ffde8083579d64	M4	6	137	0.017208231	k__Bacteria	p__Proteobacteria	c__Gammaproteobacteria	o__Pasteurellales	f__Pasteurellaceae	g__Aggregatibacter	#FFDD55	s__
1d28c08a9c84ccf412bde1e567ed1624	M4	4	43	0.023411347	k__Bacteria	p__Campilobacterota	c__Campylobacteria	o__Campylobacterales	f__Campylobacteraceae	g__Campylobacter	#FFDD55	s__Campylobacter_curvus
d9f1a15f7959865744cc05d1941d362e	M40	2	0	0.010317296	k__Bacteria	p__Spirochaetota	c__Spirochaetia	o__Spirochaetales	f__Spirochaetaceae	g__Treponema	#808080	s__Treponema_socranskii
9805f42a1939b1587736c1bb2981bd15	M40	2	0	0.222178519	k__Bacteria	p__Firmicutes	c__Clostridia	o__Eubacteriales	f__Eubacteriaceae	g__Pseudoramibacter	#808080	s__Firmicutes_oral
beafcce8288b73a366b2ca2d0a97a7cd	M40	2	0	0.010011599	k__Bacteria	p__Spirochaetota	c__Spirochaetia	o__Spirochaetales	f__Spirochaetaceae	g__Treponema	#808080	s__
dd8a1ff7d189ef6f57a6e3b6e6ca80fe	M41	1	0	0.077277823	k__Bacteria	p__Actinobacteriota	c__Actinobacteria	o__Actinomycetales	f__Actinomycetaceae	g__Actinomyces	#808080	s__Actinomyces_gerencseriae
ce247265245e1735c0c7f05f0cec499f	M41	1	0	0.706199829	k__Bacteria	p__Bacteroidota	c__Bacteroidia	o__Bacteroidales	f__Paludibacteraceae	g__F0058	#808080	s__Bacteroidetes_oral
de66f15d74192ca343160d6d709cf91b	M42	1	0	0.102548831	k__Bacteria	p__Spirochaetota	c__Spirochaetia	o__Spirochaetales	f__Spirochaetaceae	g__Treponema	#808080	s__Treponema_maltophilum
76e9da5121bccd0bb229b9e9ac4d865d	M42	1	0	0.08401591	k__Bacteria	p__Firmicutes	c__Negativicutes	o__Veillonellales-Selenomonadales	f__Selenomonadaceae	g__Selenomonas	#808080	s__Selenomonas_sputigena
8d2ddb01672bfcb538dd91733609cee0	M43	1	0	0.016978958	k__Bacteria	p__Bacteroidota	c__Bacteroidia	o__Flavobacteriales	f__Flavobacteriaceae	g__Capnocytophaga	#808080	s__
070b98dcc7ce1625f7bbaee828054de6	M43	1	0	0.028913905	k__Bacteria	p__Proteobacteria	c__Gammaproteobacteria	o__Burkholderiales	f__Neisseriaceae	g__Neisseria	#808080	s__
010fea486df139bb001ed37e9f42b83d	M44	1	0	0.017488454	k__Bacteria	p__Patescibacteria	c__Saccharimonadia	o__Saccharimonadales	f__Saccharimonadaceae	g__TM7x	#808080	s__
174467506d552b4d9ff19d61cc764d28	M44	1	0	0.016838847	k__Bacteria	p__Actinobacteriota	c__Actinobacteria	o__Actinomycetales	f__Actinomycetaceae	g__Actinomyces	#808080	s__
768166feb500fe2cd9e9fe92851f45a3	M45	1	0	0.031283062	k__Bacteria	p__Bacteroidota	c__Bacteroidia	o__Bacteroidales	f__Prevotellaceae	g__Prevotella	#808080	s__Prevotella_oris
af6333780f53796c274013172eb58a97	M45	1	0	0.039995445	k__Bacteria	p__Proteobacteria	c__Gammaproteobacteria	o__Pseudomonadales	f__Moraxellaceae	g__Enhydrobacter	#808080	s__
ecdbff89290b61e3c95eb685da5f09cf	M46	1	0	0.011208915	k__Bacteria	p__Bacteroidota	c__Bacteroidia	o__Flavobacteriales	f__Weeksellaceae	g__Bergeyella	#808080	s__
f07d4a4325b95a8209f23dbd713880fc	M46	1	0	0.013985668	k__Bacteria	p__Patescibacteria	c__Saccharimonadia	o__Saccharimonadales	f__Saccharimonadaceae	g__TM7x	#808080	s__TM7_phylum
14cc1a7753b862ad1f4a24777af2a81d	M47	1	0	0.029971109	k__Bacteria	p__Firmicutes	c__Clostridia	o__Peptostreptococcales-Tissierellales	f__Anaerovoracaceae	g__Mogibacterium	#808080	s__Mogibacterium_diversum
118af0f24dbe027379ef98ffb42f6861	M47	1	0	0.034250876	k__Bacteria	p__Actinobacteriota	c__Coriobacteriia	o__Coriobacteriales	f__Atopobiaceae	g__Olsenella	#808080	s__
0b5e0b1ec2e087285da2501d6e9e4d56	M48	1	0	0.033970654	k__Bacteria	p__Bacteroidota	c__Bacteroidia	o__Bacteroidales	f__Muribaculaceae	g__Muribaculaceae	#808080	s__
bf4be1f454d63755e89cc1d2ed6908be	M48	1	0	0.253283257	k__Bacteria	p__Proteobacteria	c__Gammaproteobacteria	o__Pasteurellales	f__Pasteurellaceae	g__Haemophilus	#808080	s__
ae780263eb2db5d7cd90f3d08235a184	M5	8	0	0.031104738	k__Bacteria	p__Bacteroidota	c__Bacteroidia	o__Bacteroidales	f__Prevotellaceae	g__Prevotella	#DC143C	s__Prevotella_oulorum
5343298f6ab7d59eb55c114cfec8b1ab	M5	10	12	0.016609573	k__Bacteria	p__Firmicutes	c__Bacilli	o__Mycoplasmatales	f__Mycoplasmataceae	g__Mycoplasma	#DC143C	s__Metamycoplasma_salivarium
02e5d0f74ff0654f45aceeb233216bfb	M5	4	0	0.069457058	k__Bacteria	p__Firmicutes	c__Clostridia	o__Peptostreptococcales-Tissierellales	f__Peptostreptococcales-Tissierellales	g__Parvimonas	#DC143C	s__
ee52da5d4bb76047ccf285398cad8f73	M5	3	1291	0.087174785	k__Bacteria	p__Spirochaetota	c__Spirochaetia	o__Spirochaetales	f__Spirochaetaceae	g__Treponema	#DC143C	s__
7c5b6b1a835cd908d34ec88ef6e15ae9	M5	10	1	0.067915832	k__Bacteria	p__Bacteroidota	c__Bacteroidia	o__Bacteroidales	f__Paludibacteraceae	g__F0058	#DC143C	s__
72b32bdcf195d1491cc8894a6314a3d6	M5	2	0	0.026990557	k__Bacteria	p__Bacteroidota	c__Bacteroidia	o__Bacteroidales	f__Prevotellaceae	g__Prevotella	#DC143C	s__
7948e58956262a00b0731474660cfb46	M5	1	0	0.018074375	k__Bacteria	p__Actinobacteriota	c__Actinobacteria	o__Micrococcales	f__Micrococcaceae	g__Pseudarthrobacter	#DC143C	s__
19b699fcf40dfdeb5ed8ace52f4f2dc8	M5	3	4665	1.045473293	k__Bacteria	p__Bacteroidota	c__Bacteroidia	o__Bacteroidales	f__Prevotellaceae	g__Prevotella	#DC143C	s__Prevotella_intermedia
0ac81f5b1143565c25fdfb8deb4206e8	M5	3	7625	0.185392899	k__Bacteria	p__Spirochaetota	c__Spirochaetia	o__Spirochaetales	f__Spirochaetaceae	g__Treponema	#DC143C	s__
babe77fccd08d91c140f37209e4bb5a5	M5	1	0	0.661198585	k__Bacteria	p__Campilobacterota	c__Campylobacteria	o__Campylobacterales	f__Campylobacteraceae	g__Campylobacter	#DC143C	s__Campylobacter_showae
9f512c2a3039c0676e0276cdb739a74f	M5	8	1264	0.018265436	k__Bacteria	p__Bacteroidota	c__Bacteroidia	o__Bacteroidales	f__Prevotellaceae	g__Prevotella	#DC143C	s__
92593447002ae668a95998dcdd759ca3	M5	7	0	0.013654496	k__Bacteria	p__Spirochaetota	c__Spirochaetia	o__Spirochaetales	f__Spirochaetaceae	g__Treponema	#DC143C	s__
f70e722741468f51b3d0091b0de14dec	M5	11	632	0.038874554	k__Bacteria	p__Bacteroidota	c__Bacteroidia	o__Bacteroidales	f__Prevotellaceae	g__Prevotella	#DC143C	s__Prevotella_micans
3a9aa044916e5ed67cc0bc043b189415	M5	4	0	0.061967465	k__Bacteria	p__Bacteroidota	c__Bacteroidia	o__Bacteroidales	f__Prevotellaceae	g__Prevotella	#DC143C	s__Prevotella_maculosa
d77a3cc416991d5d3767214641e5b2ca	M5	3	649	0.420092285	k__Bacteria	p__Spirochaetota	c__Spirochaetia	o__Spirochaetales	f__Spirochaetaceae	g__Treponema	#DC143C	s__Treponema_lecithinolyticum
7c51a8e6bc93146dca89e9b19516b6ab	M5	11	318	0.028659157	k__Bacteria	p__Bacteroidota	c__Bacteroidia	o__Bacteroidales	f__Prevotellaceae	g__Prevotella	#DC143C	s__Prevotella_marshii
3568d370fba8e070545cb84b03b7a088	M5	2	0	0.370416414	k__Bacteria	p__Spirochaetota	c__Spirochaetia	o__Spirochaetales	f__Spirochaetaceae	g__Treponema	#DC143C	s__Treponema_socranskii
cacfa81f2bc89116d93fe225248244da	M5	6	3465	0.032200155	k__Bacteria	p__Bacteroidota	c__Bacteroidia	o__Bacteroidales	f__Prevotellaceae	g__Prevotella	#DC143C	s__
507c9d070a4d91548e7ed0e094dd4c53	M5	4	5268	0.037779137	k__Bacteria	p__Spirochaetota	c__Spirochaetia	o__Spirochaetales	f__Spirochaetaceae	g__Treponema	#DC143C	s__
34045ad9387e4089dde43967a83f4e0f	M5	2	0	0.023194811	k__Bacteria	p__Spirochaetota	c__Spirochaetia	o__Spirochaetales	f__Spirochaetaceae	g__Treponema	#DC143C	s__
daaabb96173b74ef79fd1aef40e9457b	M5	3	0	0.024901623	k__Bacteria	p__Spirochaetota	c__Spirochaetia	o__Spirochaetales	f__Spirochaetaceae	g__Treponema	#DC143C	s__Treponema_medium
15d1ae7f19a3b5bcf4667544bde11d38	M5	3	5833	0.28362375	k__Bacteria	p__Spirochaetota	c__Spirochaetia	o__Spirochaetales	f__Spirochaetaceae	g__Treponema	#DC143C	s__Treponema_medium
75e65ab2ea1d93ad586b759815d8bca0	M5	7	0	0.035155232	k__Bacteria	p__Actinobacteriota	c__Actinobacteria	o__Actinomycetales	f__Actinomycetaceae	g__Actinomyces	#DC143C	s__Actinomyces_timonensis
71a55ac187dc159137d08b046454ee0f	M5	4	0	0.045790963	k__Bacteria	p__Firmicutes	c__Negativicutes	o__Veillonellales-Selenomonadales	f__Veillonellaceae	g__Veillonella	#DC143C	s__
c0a5a04e7e5773e91892d4c41ab7e0cb	M5	1	0	1.023959819	k__Bacteria	p__Synergistota	c__Synergistia	o__Synergistales	f__Synergistaceae	g__Fretibacterium	#DC143C	s__Synergistales_bacterium
c3898bb237c825ee3a2fac381ad09388	M5	4	4069	0.018367335	k__Bacteria	p__Bacteroidota	c__Bacteroidia	o__Bacteroidales	f__Prevotellaceae	g__Alloprevotella	#DC143C	s__Alloprevotella_rava
4dff11c6efe14a85c794ef00f785fd58	M6	11	1434	0.012622766	k__Bacteria	p__Bacteroidota	c__Bacteroidia	o__Bacteroidales	f__Prevotellaceae	g__Prevotella	#FF8C00	s__Prevotella_buccae
dc73677c34e874fabbe90d11969b0a35	M6	1	0	0.019399065	k__Bacteria	p__Bacteroidota	c__Bacteroidia	o__Sphingobacteriales	f__Lentimicrobiaceae	g__Lentimicrobium	#FF8C00	s__
cae04c69a071871e5d6e66f6a1294a1e	M6	3	0	0.013323323	k__Bacteria	p__Firmicutes	c__Clostridia	o__Peptostreptococcales-Tissierellales	f__Anaerovoracaceae	g__[Eubacterium]_brachy_group	#FF8C00	s__
8deb1ff107fc4951bde2a5af20d1cd0e	M6	12	190	0.077812794	k__Bacteria	p__Bacteroidota	c__Bacteroidia	o__Bacteroidales	f__Porphyromonadaceae	g__Porphyromonas	#FF8C00	s__
ad694fb1d8f0612fc7ab8663eae94ab8	M6	5	2967	0.014635276	k__Bacteria	p__Bacteroidota	c__Bacteroidia	o__Bacteroidales	f__Prevotellaceae	g__Prevotella	#FF8C00	s__
ec2aa7ec1fbb7d63551595bba1feecb8	M6	15	100	0.053497092	k__Bacteria	p__Bacteroidota	c__Bacteroidia	o__Bacteroidales	f__Marinifilaceae	g__Odoribacter	#FF8C00	s__
06cf9503b6947fd88c4913a0aa057c8e	M6	13	392	0.02491436	k__Bacteria	p__Synergistota	c__Synergistia	o__Synergistales	f__Synergistaceae	g__Fretibacterium	#FF8C00	s__
77ddd6a29750fb574961ee411b465e82	M6	3	649	0.013820082	k__Bacteria	p__Bacteroidota	c__Bacteroidia	o__Bacteroidales	f__Prevotellaceae	g__Prevotella	#FF8C00	s__
6389197f65af1e272456b70a4530164e	M6	14	972	0.050682126	k__Bacteria	p__Synergistota	c__Synergistia	o__Synergistales	f__Synergistaceae	g__Fretibacterium	#FF8C00	s__
fa7d6d7908e1c1b185b8f7a85f563660	M6	1	0	0.015781642	k__Bacteria	p__Firmicutes	c__Clostridia	o__Peptostreptococcales-Tissierellales	f__Peptostreptococcales-Tissierellales	g__Parvimonas	#FF8C00	s__
45dbbd1522e1c511d76edae64b79ec86	M6	4	325	0.024341177	k__Bacteria	p__Firmicutes	c__Clostridia	o__Peptostreptococcales-Tissierellales	f__Peptostreptococcales-Tissierellales	g__Parvimonas	#FF8C00	s__
fe38c005343d060ce32dad946106e3a2	M6	1	0	0.011641986	k__Bacteria	p__Fusobacteriota	c__Fusobacteriia	o__Fusobacteriales	f__Fusobacteriaceae	g__Fusobacterium	#FF8C00	s__
433508099a9da2a30512f21c0a33fb44	M6	15	213	0.027283517	k__Bacteria	p__Synergistota	c__Synergistia	o__Synergistales	f__Synergistaceae	g__Fretibacterium	#FF8C00	s__
1ec6445c4f37d788cf514b88a0310557	M6	4	0	0.151333084	k__Bacteria	p__Spirochaetota	c__Spirochaetia	o__Spirochaetales	f__Spirochaetaceae	g__Treponema	#FF8C00	s__Treponema_socranskii
d065ccc6cf4c22c1331e9177d6a35c33	M6	1	0	0.11942589	k__Bacteria	p__Firmicutes	c__Negativicutes	o__Veillonellales-Selenomonadales	f__Selenomonadaceae	g__Selenomonas	#FF8C00	s__
eebae0ddf865a9cb039e9f9ad1f76de7	M6	11	1574	0.45841913	k__Bacteria	p__Fusobacteriota	c__Fusobacteriia	o__Fusobacteriales	f__Fusobacteriaceae	g__Fusobacterium	#FF8C00	s__
e9467e9853d93a2e9f8f66c44ca84ffd	M6	3	2010	0.049306487	k__Bacteria	p__Bacteroidota	c__Bacteroidia	o__Bacteroidales	f__Prevotellaceae	g__	#FF8C00	s__
778acc27f20c30d63f2278cf6f8e76d7	M6	15	1534	0.189812778	k__Bacteria	p__Bacteroidota	c__Bacteroidia	o__Bacteroidales	f__Porphyromonadaceae	g__Porphyromonas	#FF8C00	s__Porphyromonas_gulae
e77fa2449516def4110a632718fda4c9	M6	12	104	0.033996128	k__Bacteria	p__Bacteroidota	c__Bacteroidia	o__Bacteroidales	f__Prevotellaceae	g__Alloprevotella	#FF8C00	s__
6e300bca9525ce95445877e61260d9d2	M6	16	1892	0.112050933	k__Bacteria	p__Firmicutes	c__Negativicutes	o__Veillonellales-Selenomonadales	f__Selenomonadaceae	g__Selenomonas	#FF8C00	s__
8fb737c1355e1100af26d917f07d44ea	M6	7	2693	0.039829859	k__Bacteria	p__Firmicutes	c__Clostridia	o__Peptostreptococcales-Tissierellales	f__Peptostreptococcales-Tissierellales	g__W5053	#FF8C00	s__Peptostreptococcaceae_bacterium
336ecdd84f1c6c58b829057a96030119	M6	15	672	0.048695091	k__Bacteria	p__Synergistota	c__Synergistia	o__Synergistales	f__Synergistaceae	g__Fretibacterium	#FF8C00	s__Synergistales_bacterium
13e142776a9c3d6c41c0a4c9d8f40d5a	M6	9	974	0.051217097	k__Bacteria	p__Synergistota	c__Synergistia	o__Synergistales	f__Synergistaceae	g__Fretibacterium	#FF8C00	s__
0a3e5fef6a0d2ad1a3591cade3b60e5a	M6	15	1515	0.021577161	k__Bacteria	p__Synergistota	c__Synergistia	o__Synergistales	f__Synergistaceae	g__Fretibacterium	#FF8C00	s__Synergistales_bacterium
aa139e61e88b427d304753e46b439945	M6	9	0	0.260900224	k__Bacteria	p__Synergistota	c__Synergistia	o__Synergistales	f__Synergistaceae	g__Fretibacterium	#FF8C00	s__
67aebcd47782c0160494ea4f7602f29e	M7	11	1825	0.108166025	k__Bacteria	p__Bacteroidota	c__Bacteroidia	o__Bacteroidales	f__F082	g__F082	#9ACD32	s__Bacteroidia_bacterium
133d9945e4544e0acfe682f9f96b194d	M7	8	2554	0.069941079	k__Bacteria	p__Bacteroidota	c__Bacteroidia	o__Bacteroidales	f__Prevotellaceae	g__Prevotella	#9ACD32	s__Prevotella_scopos
f4688dea866f3e1ef0a6e3587e457550	M7	3	0	0.043816666	k__Bacteria	p__Spirochaetota	c__Spirochaetia	o__Spirochaetales	f__Spirochaetaceae	g__Treponema	#9ACD32	s__
a2db51a05e813d6a0248fe6612f0a8b1	M7	12	586	0.230763528	k__Bacteria	p__Campilobacterota	c__Campylobacteria	o__Campylobacterales	f__Campylobacteraceae	g__Campylobacter	#9ACD32	s__
440fd3b3d74f251ba3bc4329a84b1703	M7	3	326	0.046007499	k__Bacteria	p__Firmicutes	c__Clostridia	o__Lachnospirales	f__Lachnospiraceae	g__Roseburia	#9ACD32	s__Lachnospiraceae_bacterium
d6599d9274b3dc093ed7808da969d0ca	M7	8	0	0.136455797	k__Bacteria	p__Spirochaetota	c__Spirochaetia	o__Spirochaetales	f__Spirochaetaceae	g__Treponema	#9ACD32	s__Treponema_denticola
b28d66b670f3b8232c11b410ee9f7e9b	M7	4	2366	1.772078441	k__Bacteria	p__Bacteroidota	c__Bacteroidia	o__Bacteroidales	f__Porphyromonadaceae	g__Porphyromonas	#9ACD32	s__Porphyromonas_endodontalis
19bc0f27e73ac665c93c6006a739a393	M7	2	0	0.041358347	k__Bacteria	p__Firmicutes	c__Clostridia	o__Clostridia_UCG-014	f__Clostridia_UCG-014	g__Clostridia_UCG-014	#9ACD32	s__Clostridiales_bacterium
c8f5eab5e1e91c40536426e5572161c6	M7	5	3407	0.014355053	k__Bacteria	p__Spirochaetota	c__Spirochaetia	o__Spirochaetales	f__Spirochaetaceae	g__Treponema	#9ACD32	s__Treponema_medium
f7fd4a006c941cca6da82da4cbf64a93	M7	3	0	0.085353337	k__Bacteria	p__Fusobacteriota	c__Fusobacteriia	o__Fusobacteriales	f__Leptotrichiaceae	g__Leptotrichia	#9ACD32	s__
738f17254bd78476ee36b20eac234f65	M7	3	2486	0.017921526	k__Bacteria	p__Proteobacteria	c__Gammaproteobacteria	o__Pasteurellales	f__Pasteurellaceae	g__Actinobacillus	#9ACD32	s__
d5327f4fb1068be0d369eb3412c68d53	M7	12	0	0.01142545	k__Bacteria	p__Spirochaetota	c__Spirochaetia	o__Spirochaetales	f__Spirochaetaceae	g__Treponema	#9ACD32	s__
d4ead30c338e65be305396097bb5282b	M7	1	0	0.108560885	k__Bacteria	p__Spirochaetota	c__Spirochaetia	o__Spirochaetales	f__Spirochaetaceae	g__Treponema	#9ACD32	s__
2027284308c0805fb323bfa020a0ba94	M7	12	3076	0.02957625	k__Bacteria	p__Proteobacteria	c__Gammaproteobacteria	o__Pasteurellales	f__Pasteurellaceae	g__Actinobacillus	#9ACD32	s__
9ee182dde4f65322805e0f979ab9fb02	M7	10	5171	0.028238822	k__Bacteria	p__Bacteroidota	c__Bacteroidia	o__Bacteroidales	f__Porphyromonadaceae	g__Porphyromonas	#9ACD32	s__Porphyromonas_endodontalis
c900b2b51425a7d41b8324908c346405	M7	11	1878	0.033715905	k__Bacteria	p__Bacteroidota	c__Bacteroidia	o__Bacteroidales	f__Prevotellaceae	g__Prevotella	#9ACD32	s__Prevotella_melaninogenica
d00ea39ae39e8e9e2d5e9d4a868719c0	M7	12	546	0.012011371	k__Bacteria	p__Firmicutes	c__Clostridia	o__Oscillospirales	f__[Eubacterium]_coprostanoligenes_group	g__[Eubacterium]_coprostanoligenes_group	#9ACD32	s__
c8954e30c5b7f77a677cd643b2a7809f	M7	2	2623	0.052809272	k__Bacteria	p__Firmicutes	c__Clostridia	o__Peptostreptococcales-Tissierellales	f__Peptostreptococcales-Tissierellales	g__W5053	#9ACD32	s__Peptostreptococcaceae_bacterium
cf5acb67cbf9531e608410572dffb0f7	M7	3	0	0.169229135	k__Bacteria	p__Proteobacteria	c__Gammaproteobacteria	o__Burkholderiales	f__Neisseriaceae	g__Neisseria	#9ACD32	s__
62d8e6617d65eba72e7e2271990a4926	M7	12	206	0.035855789	k__Bacteria	p__Spirochaetota	c__Spirochaetia	o__Spirochaetales	f__Spirochaetaceae	g__Treponema	#9ACD32	s__Treponema_pedis
2abc5ae15531b040dc6e173642d09cec	M7	8	118	0.139079702	k__Bacteria	p__Fusobacteriota	c__Fusobacteriia	o__Fusobacteriales	f__Leptotrichiaceae	g__Leptotrichia	#9ACD32	s__
e1088e1621bdb6071b9917733f9c0f48	M7	2	154	0.017564879	k__Bacteria	p__Spirochaetota	c__Spirochaetia	o__Spirochaetales	f__Spirochaetaceae	g__Treponema	#9ACD32	s__
cad548bbdfeb4e09cacac2ecc9b97fb2	M8	17	1618	0.166108471	k__Bacteria	p__Proteobacteria	c__Gammaproteobacteria	o__Oceanospirillales	f__Halomonadaceae	g__Halomonas	#7700FF	s__Halomonas_phoceae
aeef7e43f5383f802d218fa8d05ceaf9	M8	18	278	0.098294538	k__Bacteria	p__Proteobacteria	c__Gammaproteobacteria	o__Alteromonadales	f__Shewanellaceae	g__Shewanella	#7700FF	s__Shewanella_algae
5f6359c863e4372d8ff609cab858877b	M8	9	0	0.020494481	k__Bacteria	p__Campilobacterota	c__Campylobacteria	o__Campylobacterales	f__Campylobacteraceae	g__Campylobacter	#7700FF	s__Campylobacter_concisus
429e00c48292dfaf3c98b5de9670f477	M8	8	0	0.058299093	k__Bacteria	p__Proteobacteria	c__Gammaproteobacteria	o__Enterobacterales	f__Enterobacteriaceae	g__Klebsiella	#7700FF	s__Klebsiella_aerogenes
0cb6fe87fb8cba0b9ffa7c7d6f30f8e9	M8	13	0	0.117578966	k__Bacteria	p__Proteobacteria	c__Gammaproteobacteria	o__Enterobacterales	f__Enterobacteriaceae	g__Escherichia-Shigella	#7700FF	s__
d47f1350505e6ad6122efcd2dd94822c	M8	13	0	0.018762194	k__Bacteria	p__Proteobacteria	c__Gammaproteobacteria	o__Burkholderiales	f__Burkholderiaceae	g__Ralstonia	#7700FF	s__Ralstonia_mannitolilytica
9a1ce1faff66856463e3d82ab3491aed	M8	8	2	0.043638342	k__Bacteria	p__Proteobacteria	c__Gammaproteobacteria	o__Enterobacterales	f__Enterobacteriaceae	g__Enterobacter	#7700FF	s__
1597c181179d0894b7750f9ed2a08064	M8	14	1	0.011196177	k__Bacteria	p__Proteobacteria	c__Gammaproteobacteria	o__Pseudomonadales	f__Pseudomonadaceae	g__Pseudomonas	#7700FF	s__Pseudomonas_alcaligenes
c44218e02749a24a712f23640aea3fd7	M8	7	115	0.105669494	k__Bacteria	p__Actinobacteriota	c__Actinobacteria	o__Micrococcales	f__Micrococcaceae	g__Rothia	#7700FF	s__
58f3bff0061a098d674e93e8fd7e5272	M8	9	2330	0.0147117	k__Bacteria	p__Fusobacteriota	c__Fusobacteriia	o__Fusobacteriales	f__Leptotrichiaceae	g__Leptotrichia	#7700FF	s__
4033ccef0298c83db449afeb496038fc	M8	6	0	0.142391427	k__Bacteria	p__Proteobacteria	c__Gammaproteobacteria	o__Burkholderiales	f__Neisseriaceae	g__Neisseria	#7700FF	s__
68fea75e1c8f7804a156350393522ea6	M8	13	0	0.02923234	k__Bacteria	p__Deinococcota	c__Deinococci	o__Thermales	f__Thermaceae	g__Meiothermus	#7700FF	s__Meiothermus_silvanus
667646d05f5fd1a0d54229153fbe7bf1	M8	12	0	0.024111904	k__Bacteria	p__Proteobacteria	c__Gammaproteobacteria	o__Pseudomonadales	f__Pseudomonadaceae	g__Pseudomonas	#7700FF	s__
56c93f9acb7311c7868cde67bf43b96e	M8	8	0	0.067215275	k__Bacteria	p__Proteobacteria	c__Gammaproteobacteria	o__Oceanospirillales	f__Halomonadaceae	g__Halomonas	#7700FF	s__Halomonas_pacifica
ae2aac190c70576003461041385877c3	M8	2	0	0.014890024	k__Bacteria	p__Firmicutes	c__Clostridia	o__Lachnospirales	f__Lachnospiraceae	g__Catonella	#7700FF	s__
2dc20ca1687e04d62b454b5fcbeac589	M8	14	3	0.028162398	k__Bacteria	p__Actinobacteriota	c__Actinobacteria	o__Propionibacteriales	f__Propionibacteriaceae	g__Cutibacterium	#7700FF	s__Cutibacterium_acnes
c7fb497692de6e37f758829472da0f34	M8	13	0	0.068336167	k__Bacteria	p__Proteobacteria	c__Gammaproteobacteria	o__Enterobacterales	f__Enterobacteriaceae	g__Escherichia-Shigella	#7700FF	s__
07b54b77fbdecca4034f57a8c37fa77b	M8	13	0	0.095454097	k__Bacteria	p__Proteobacteria	c__Gammaproteobacteria	o__Oceanospirillales	f__Halomonadaceae	g__Halomonas	#7700FF	s__Halomonas_nitritophilus
39ad724887b6171b045cb0a420cd8d4e	M8	10	81	0.014622539	k__Bacteria	p__Firmicutes	c__Bacilli	o__Staphylococcales	f__Staphylococcaceae	g__Staphylococcus	#7700FF	s__
f457fc4ba2bea032777b9d7d41686ad9	M8	13	160	0.081226418	k__Bacteria	p__Proteobacteria	c__Alphaproteobacteria	o__Sphingomonadales	f__Sphingomonadaceae	g__Zymomonas	#7700FF	s__Zymomonas_mobilis
eeb174e895137199c61d49e9a96f666c	M8	15	4023	0.01216422	k__Bacteria	p__Firmicutes	c__Clostridia	o__Lachnospirales	f__Lachnospiraceae	g__Oribacterium	#7700FF	s__
fa5a289ea5685f86332b7488478d5cbe	M8	13	54	0.01407483	k__Bacteria	p__Fusobacteriota	c__Fusobacteriia	o__Fusobacteriales	f__Leptotrichiaceae	g__Leptotrichia	#7700FF	s__
b5a4fee1a67d3818a8b8e8fbc9e19424	M9	12	11	0.079175696	k__Bacteria	p__Bacteroidota	c__Bacteroidia	o__Bacteroidales	f__Prevotellaceae	g__Prevotella	#00AA88	s__Prevotella_saccharolytica
d064bcbec5d58fdddff914aa84860f79	M9	10	0	0.033308309	k__Bacteria	p__Actinobacteriota	c__Actinobacteria	o__Propionibacteriales	f__Propionibacteriaceae	g__Pseudopropionibacterium	#00AA88	s__
c2554b11c59820a2c55bb33f25f27c13	M9	6	60	0.194640254	k__Bacteria	p__Bacteroidota	c__Bacteroidia	o__Flavobacteriales	f__Flavobacteriaceae	g__Capnocytophaga	#00AA88	s__Capnocytophaga_gingivalis
8b1f185c948b07011f747c2da9878f91	M9	2	0	1.076348757	k__Bacteria	p__Proteobacteria	c__Gammaproteobacteria	o__Burkholderiales	f__Neisseriaceae	g__Neisseria	#00AA88	s__Neisseria_elongata
2ebf9ecb4f9c2f75d7db3823150dce6d	M9	11	12	0.248646842	k__Bacteria	p__Proteobacteria	c__Gammaproteobacteria	o__Pasteurellales	f__Pasteurellaceae	g__Aggregatibacter	#00AA88	s__Aggregatibacter_aphrophilus
d881f447ded933c782b33f0ed029eb81	M9	13	0	0.116509024	k__Bacteria	p__Bacteroidota	c__Bacteroidia	o__Bacteroidales	f__Porphyromonadaceae	g__Porphyromonas	#00AA88	s__
23d922f2b3e9315c90bb4189ba7f7f52	M9	12	84	0.106943235	k__Bacteria	p__Fusobacteriota	c__Fusobacteriia	o__Fusobacteriales	f__Leptotrichiaceae	g__Leptotrichia	#00AA88	s__
f81aae39d658f14666bbd39fe410294e	M9	3	0	1.956235812	k__Bacteria	p__Proteobacteria	c__Gammaproteobacteria	o__Burkholderiales	f__Neisseriaceae	g__Neisseria	#00AA88	s__Neisseria_oralis
a3b72b215a67e3caf3e3db37446195a4	M9	11	0	0.183889886	k__Bacteria	p__Bacteroidota	c__Bacteroidia	o__Bacteroidales	f__Prevotellaceae	g__Prevotella	#00AA88	s__Prevotella_loescheii
70dfc75fb29592c1daad45f91dcfe79c	M9	4	1	0.166172158	k__Bacteria	p__Fusobacteriota	c__Fusobacteriia	o__Fusobacteriales	f__Leptotrichiaceae	g__Leptotrichia	#00AA88	s__
abda92eeeb4a7db829bf1f6b5ae40479	M9	10	0	0.084716467	k__Bacteria	p__Firmicutes	c__Clostridia	o__Peptostreptococcales-Tissierellales	f__Peptostreptococcaceae	g__[Eubacterium]_yurii_group	#00AA88	s__
d0ee179b720c3f1df4b1b44f35471a75	M9	14	19	0.196792875	k__Bacteria	p__Proteobacteria	c__Gammaproteobacteria	o__Cardiobacteriales	f__Cardiobacteriaceae	g__Cardiobacterium	#00AA88	s__Cardiobacterium_valvarum
e76a6006c16165c2510a0bd04d3dc64b	M9	5	0	0.346521046	k__Bacteria	p__Bacteroidota	c__Bacteroidia	o__Flavobacteriales	f__Flavobacteriaceae	g__Capnocytophaga	#00AA88	s__Capnocytophaga_leadbetteri
b8ba8f7a8bade720e87ca59fc4ab7fdb	M9	7	0	0.360519452	k__Bacteria	p__Bacteroidota	c__Bacteroidia	o__Flavobacteriales	f__Flavobacteriaceae	g__Capnocytophaga	#00AA88	s__Capnocytophaga_sputigena
e3b2de8d7c471190fade0d67f03ec4c9	M9	13	1	0.18131693	k__Bacteria	p__Fusobacteriota	c__Fusobacteriia	o__Fusobacteriales	f__Leptotrichiaceae	g__Leptotrichia	#00AA88	s__
e40335781e88d08161f6feac47da8a1a	M9	12	12	0.055509602	k__Bacteria	p__Bacteroidota	c__Bacteroidia	o__Flavobacteriales	f__Weeksellaceae	g__Bergeyella	#00AA88	s__
a06dfe6849fe9711114fa19079fb8acb	M9	1	0	0.073201854	k__Bacteria	p__Firmicutes	c__Negativicutes	o__Veillonellales-Selenomonadales	f__Selenomonadaceae	g__Selenomonas	#00AA88	s__Selenomonas_artemidis
88fdc7be59e7a8d2fc609d9343cd7f7d	M9	6	3	0.067011477	k__Bacteria	p__Bacteroidota	c__Bacteroidia	o__Flavobacteriales	f__Flavobacteriaceae	g__Capnocytophaga	#00AA88	s__
0e7286d653dff2d3d097d1b3ab4527fe	M9	12	1	0.012533604	k__Bacteria	p__Proteobacteria	c__Gammaproteobacteria	o__Pasteurellales	f__Pasteurellaceae	g__Aggregatibacter	#00AA88	s__Aggregatibacter_aphrophilus
f25beb7563e6c05145282a009e1451cd	M9	5	0	0.070896385	k__Bacteria	p__Firmicutes	c__Clostridia	o__Lachnospirales	f__Lachnospiraceae	g__Johnsonella	#00AA88	s__Johnsonella_ignava
bd4db2513f222f070741b451c3879d78	M9	3	0	0.650855813	k__Bacteria	p__Bacteroidota	c__Bacteroidia	o__Bacteroidales	f__Prevotellaceae	g__Prevotella	#00AA88	s__Prevotella_pleuritidis
