# Supplementary material for: Microbiome of diseased and healthy implants—a comprehensive microbial data analysis
Source: Front Cell Infect Microbiol. 2024 Aug 29;14:1445751. doi: 10.3389/fcimb.2024.1445751 (PMC11390503; doi:10.3389/fcimb.2024.1445751)
Supplement: Supplementary Table 2 — Genera in co-abundance group used for network construction of healthy group. [file DataSheet2.csv]

name	module	degree	betweenness	Abundance	Kingdom	Phylum	Class	Order	Family	Genus	color_m	Species
901ac615ab7a5f1fd7061173b1b75a5c	M1	10	1722	0.236955567	k__Bacteria	p__Bacteroidota	c__Bacteroidia	o__Flavobacteriales	f__Flavobacteriaceae	g__Capnocytophaga	#5599FF	s__Capnocytophaga_granulosa
bb653e0768525a52fd7ab694e42e563e	M1	10	0	0.123523309	k__Bacteria	p__Actinobacteriota	c__Actinobacteria	o__Actinomycetales	f__Actinomycetaceae	g__Actinomyces	#5599FF	s__
d7025d48bd908e5badef58ecb3f9f821	M1	10	75.5	0.01149054	k__Bacteria	p__Actinobacteriota	c__Actinobacteria	o__Actinomycetales	f__Actinomycetaceae	g__Actinomyces	#5599FF	s__
e76a6006c16165c2510a0bd04d3dc64b	M1	23	1815	0.085737109	k__Bacteria	p__Bacteroidota	c__Bacteroidia	o__Flavobacteriales	f__Flavobacteriaceae	g__Capnocytophaga	#5599FF	s__Capnocytophaga_leadbetteri
3efeb8e61ed63d10788aeca874d7fa87	M1	11	38	0.203772948	k__Bacteria	p__Actinobacteriota	c__Actinobacteria	o__Actinomycetales	f__Actinomycetaceae	g__Actinomyces	#5599FF	s__
60d2e33548e6efe0db7aff899504a4c1	M1	22	226	0.01395806	k__Bacteria	p__Actinobacteriota	c__Actinobacteria	o__Propionibacteriales	f__Propionibacteriaceae	g__Cutibacterium	#5599FF	s__
f61ed344a6673165ccc7d23d16835a96	M1	22	0	0.03531868	k__Bacteria	p__Firmicutes	c__Negativicutes	o__Veillonellales-Selenomonadales	f__Selenomonadaceae	g__Selenomonas	#5599FF	s__
9ed8dcb8c157df61dae2489e27534322	M1	22	0	0.017309468	k__Bacteria	p__Actinobacteriota	c__Actinobacteria	o__Micrococcales	f__Dermatophilaceae	g__	#5599FF	s__
bc0ae122e0b4454e55515b81b42d1d48	M1	6	981	0.064744776	k__Bacteria	p__Firmicutes	c__Bacilli	o__Lactobacillales	f__Streptococcaceae	g__Streptococcus	#5599FF	s__
0ba23b803b55f50b95ab95fa13516a2d	M1	23	815	0.016536066	k__Bacteria	p__Bacteroidota	c__Bacteroidia	o__Flavobacteriales	f__Flavobacteriaceae	g__Capnocytophaga	#5599FF	s__
d4c90074b01fc03eabb925614a33cdee	M1	22	0	0.093839413	k__Bacteria	p__Bacteroidota	c__Bacteroidia	o__Bacteroidales	f__Porphyromonadaceae	g__Porphyromonas	#5599FF	s__Porphyromonas_pasteri
c67f4793b066a3700abd5e6cdc39e801	M1	21	0	0.20071617	k__Bacteria	p__Patescibacteria	c__Saccharimonadia	o__Saccharimonadales	f__Saccharimonadaceae	g__TM7a	#5599FF	s__candidate_division
e77794bc38566bfe560ae399b552c15c	M1	6	0	1.866807696	k__Bacteria	p__Firmicutes	c__Bacilli	o__Staphylococcales	f__Gemellaceae	g__Gemella	#5599FF	s__
cf5acb67cbf9531e608410572dffb0f7	M1	22	38	1.539253638	k__Bacteria	p__Proteobacteria	c__Gammaproteobacteria	o__Burkholderiales	f__Neisseriaceae	g__Neisseria	#5599FF	s__
e9f018d1ba27cc6615248a7840c5395d	M1	22	1535	0.369686039	k__Bacteria	p__Firmicutes	c__Bacilli	o__Lactobacillales	f__Streptococcaceae	g__Streptococcus	#5599FF	s__
6702a3a2c8e0763497f1ec0e121dd658	M1	25	98	0.108534046	k__Bacteria	p__Fusobacteriota	c__Fusobacteriia	o__Fusobacteriales	f__Fusobacteriaceae	g__Fusobacterium	#5599FF	s__Fusobacterium_periodonticum
c9ddf51487f4c5cf5e86aa9003acddf1	M1	25	868	0.040842978	k__Bacteria	p__Firmicutes	c__Clostridia	o__Lachnospirales	f__Lachnospiraceae	g__Johnsonella	#5599FF	s__
c162b9df24fc410db7d71326f01bd8ca	M1	24	3664	0.048871625	k__Bacteria	p__Bacteroidota	c__Bacteroidia	o__Bacteroidales	f__Prevotellaceae	g__Prevotella	#5599FF	s__Prevotella_loescheii
b27c7d51f1f109a38d81106cfd3e6e1b	M1	23	0	0.031193871	k__Bacteria	p__Fusobacteriota	c__Fusobacteriia	o__Fusobacteriales	f__Leptotrichiaceae	g__Leptotrichia	#5599FF	s__Leptotrichia_shahii
2155abee6c911fd59b61a5090fb58a2a	M1	8	25	0.128016405	k__Bacteria	p__Fusobacteriota	c__Fusobacteriia	o__Fusobacteriales	f__Leptotrichiaceae	g__Leptotrichia	#5599FF	s__
7a0dd6f634f9194a350dbad3dbabe71c	M1	9	1486	0.425960224	k__Bacteria	p__Firmicutes	c__Negativicutes	o__Veillonellales-Selenomonadales	f__Selenomonadaceae	g__	#5599FF	s__
ff592641df8489a44fc445c99ced9061	M1	21	0	0.053106921	k__Bacteria	p__Fusobacteriota	c__Fusobacteriia	o__Fusobacteriales	f__Leptotrichiaceae	g__Leptotrichia	#5599FF	s__
e1102d43a0cab38496b9d255a7c19de4	M1	22	0	0.017125325	k__Bacteria	p__Firmicutes	c__Negativicutes	o__Veillonellales-Selenomonadales	f__Veillonellaceae	g__Veillonella	#5599FF	s__
3f8e1bcc07269b63b436f48aba254303	M1	4	0	0.025780059	k__Bacteria	p__Bacteroidota	c__Bacteroidia	o__Flavobacteriales	f__Flavobacteriaceae	g__Capnocytophaga	#5599FF	s__Capnocytophaga_granulosa
abef87e22efea0b55e7f230615288560	M1	22	0	0.123302337	k__Bacteria	p__Firmicutes	c__Clostridia	o__Lachnospirales	f__Lachnospiraceae	g__Lachnoanaerobaculum	#5599FF	s__
a1cf422e3cbf65c63b5304c7de672aeb	M1	6	13.5	0.013442459	k__Bacteria	p__Firmicutes	c__Bacilli	o__Staphylococcales	f__Gemellaceae	g__Gemella	#5599FF	s__
fc7e47d270a82d6fdf31d6cd206257a3	M1	11	580	0.027621491	k__Bacteria	p__Actinobacteriota	c__Actinobacteria	o__Actinomycetales	f__Actinomycetaceae	g__Actinomyces	#5599FF	s__Pauljensenia_hongkongensis
e27680d4009f98f30248d823bc17fb8e	M1	8	1056	1.378312415	k__Bacteria	p__Proteobacteria	c__Gammaproteobacteria	o__Pasteurellales	f__Pasteurellaceae	g__Haemophilus	#5599FF	s__Haemophilus_parainfluenzae
d0ee179b720c3f1df4b1b44f35471a75	M1	10	479	0.079770867	k__Bacteria	p__Proteobacteria	c__Gammaproteobacteria	o__Cardiobacteriales	f__Cardiobacteriaceae	g__Cardiobacterium	#5599FF	s__Cardiobacterium_valvarum
4033ccef0298c83db449afeb496038fc	M1	24	932	1.160176291	k__Bacteria	p__Proteobacteria	c__Gammaproteobacteria	o__Burkholderiales	f__Neisseriaceae	g__Neisseria	#5599FF	s__
2027284308c0805fb323bfa020a0ba94	M1	22	0	0.157258357	k__Bacteria	p__Proteobacteria	c__Gammaproteobacteria	o__Pasteurellales	f__Pasteurellaceae	g__Actinobacillus	#5599FF	s__
48c7c3ebc0248cddf07d132489b47bf0	M1	5	0	0.199832282	k__Bacteria	p__Firmicutes	c__Bacilli	o__Lactobacillales	f__Streptococcaceae	g__Streptococcus	#5599FF	s__Streptococcus_parasanguinis
9bb88ed18d70c22a4bce359b2c9b9b3e	M1	10	0	0.016904353	k__Bacteria	p__Campilobacterota	c__Campylobacteria	o__Campylobacterales	f__Campylobacteraceae	g__Campylobacter	#5599FF	s__
6983fa3323965b769bc37bd161ea2171	M1	22	3040	0.012742715	k__Bacteria	p__Fusobacteriota	c__Fusobacteriia	o__Fusobacteriales	f__Fusobacteriaceae	g__Fusobacterium	#5599FF	s__
39af9648a0566473e4f99b914786873a	M1	21	602	0.508530069	k__Bacteria	p__Firmicutes	c__Bacilli	o__Lactobacillales	f__Carnobacteriaceae	g__Granulicatella	#5599FF	s__
ecd4901e4ea82134836e16ceb727afad	M1	7	500	0.632937266	k__Bacteria	p__Firmicutes	c__Bacilli	o__Lactobacillales	f__Streptococcaceae	g__Streptococcus	#5599FF	s__Streptococcus_sanguinis
9937946e51d69f2843d7f93e3e535cb9	M1	6	0	0.844296917	k__Bacteria	p__Firmicutes	c__Bacilli	o__Staphylococcales	f__Gemellaceae	g__Gemella	#5599FF	s__
696b961caa78a459a841c548933cca4a	M1	24	21	0.286858394	k__Bacteria	p__Fusobacteriota	c__Fusobacteriia	o__Fusobacteriales	f__Leptotrichiaceae	g__Leptotrichia	#5599FF	s__
070b98dcc7ce1625f7bbaee828054de6	M1	24	36	0.223365793	k__Bacteria	p__Proteobacteria	c__Gammaproteobacteria	o__Burkholderiales	f__Neisseriaceae	g__Neisseria	#5599FF	s__
3b91de03a357638de220278dbfb51ef4	M1	13	2095	0.05557444	k__Bacteria	p__Fusobacteriota	c__Fusobacteriia	o__Fusobacteriales	f__Leptotrichiaceae	g__Leptotrichia	#5599FF	s__
6e58b280385c81a3b662260209141599	M1	21	0	0.082238387	k__Bacteria	p__Bacteroidota	c__Bacteroidia	o__Bacteroidales	f__Porphyromonadaceae	g__Porphyromonas	#5599FF	s__
819ea5203774b484c71a1121f3870151	M1	8	907	0.010827625	k__Bacteria	p__Proteobacteria	c__Gammaproteobacteria	o__Burkholderiales	f__Comamonadaceae	g__Delftia	#5599FF	s__
9475067168a6ede88df1c2b673560a87	M1	23	1703	0.649436503	k__Bacteria	p__Firmicutes	c__Negativicutes	o__Veillonellales-Selenomonadales	f__Veillonellaceae	g__Veillonella	#5599FF	s__
897bd7992e16a26b659927c87ffe0de8	M1	22	10	0.106692614	k__Bacteria	p__Firmicutes	c__Negativicutes	o__Veillonellales-Selenomonadales	f__Selenomonadaceae	g__Selenomonas	#5599FF	s__Selenomonas_noxia
caad0214776718499cfd67eb8930bd80	M1	18	0	0.107539673	k__Bacteria	p__Firmicutes	c__Bacilli	o__Lactobacillales	f__Streptococcaceae	g__Streptococcus	#5599FF	s__Streptococcus_cristatus
c44218e02749a24a712f23640aea3fd7	M1	24	190	1.803241437	k__Bacteria	p__Actinobacteriota	c__Actinobacteria	o__Micrococcales	f__Micrococcaceae	g__Rothia	#5599FF	s__
104fd2ede2cec4ae481a6f01c5805d6a	M1	24	2282	0.030346812	k__Bacteria	p__Firmicutes	c__Bacilli	o__Lactobacillales	f__Streptococcaceae	g__Streptococcus	#5599FF	s__
52efc63143a336bb83b2193daf721208	M1	9	43	0.046514591	k__Bacteria	p__Bacteroidota	c__Bacteroidia	o__Flavobacteriales	f__Flavobacteriaceae	g__Capnocytophaga	#5599FF	s__Capnocytophaga_leadbetteri
8b1f185c948b07011f747c2da9878f91	M1	11	2216	0.316026689	k__Bacteria	p__Proteobacteria	c__Gammaproteobacteria	o__Burkholderiales	f__Neisseriaceae	g__Neisseria	#5599FF	s__Neisseria_elongata
738f17254bd78476ee36b20eac234f65	M1	22	0	0.084963707	k__Bacteria	p__Proteobacteria	c__Gammaproteobacteria	o__Pasteurellales	f__Pasteurellaceae	g__Actinobacillus	#5599FF	s__
ddd7ab073472d981d0f1d989556e66aa	M1	10	0	0.034618936	k__Bacteria	p__Actinobacteriota	c__Actinobacteria	o__Actinomycetales	f__Actinomycetaceae	g__Actinomyces	#5599FF	s__
b06ff7163b9dd16121308ca22549c12a	M1	10	75.5	0.038854231	k__Bacteria	p__Proteobacteria	c__Gammaproteobacteria	o__Burkholderiales	f__Neisseriaceae	g__Neisseria	#5599FF	s__Neisseria_elongata
9d3ab38ad63606e2042ec4b1427e0ae9	M1	22	0	0.021471106	k__Bacteria	p__Proteobacteria	c__Gammaproteobacteria	o__Pasteurellales	f__Pasteurellaceae	g__	#5599FF	s__
119da10aa2a2956bb49e1240ba8bcfb9	M1	22	0	0.01616778	k__Bacteria	p__Bacteroidota	c__Bacteroidia	o__Bacteroidales	f__Prevotellaceae	g__Alloprevotella	#5599FF	s__
86df47ac1b2ced766f0ba4fe96f2a4fe	M1	4	560	0.016941181	k__Bacteria	p__Patescibacteria	c__Saccharimonadia	o__Saccharimonadales	f__Saccharimonadaceae	g__TM7a	#5599FF	s__
2720d406952a2ac315b55aaef8f04b25	M1	22	0	0.028800008	k__Bacteria	p__Firmicutes	c__Bacilli	o__Lactobacillales	f__Streptococcaceae	g__Streptococcus	#5599FF	s__
60459173729689c3b27583966d27fb67	M1	10	1163	0.063013829	k__Bacteria	p__Proteobacteria	c__Gammaproteobacteria	o__Burkholderiales	f__Neisseriaceae	g__Kingella	#5599FF	s__Kingella_denitrificans
fb7198609882f6b2cfeefde292c0fe4b	M1	7	529	0.082459359	k__Bacteria	p__Firmicutes	c__Negativicutes	o__Veillonellales-Selenomonadales	f__Selenomonadaceae	g__Selenomonas	#5599FF	s__Selenomonas_noxia
f61aa46ea14bff50af9ce6f859c3580d	M1	11	187	0.036276225	k__Bacteria	p__Actinobacteriota	c__Actinobacteria	o__Corynebacteriales	f__Corynebacteriaceae	g__Corynebacterium	#5599FF	s__Corynebacterium_matruchotii
b3795b04a6af8d826c73baaa8c113d9b	M1	25	1591	0.141127406	k__Bacteria	p__Bacteroidota	c__Bacteroidia	o__Bacteroidales	f__Porphyromonadaceae	g__Porphyromonas	#5599FF	s__
a43be3b420d7568fd50d105642f597f4	M1	4	0	0.03889106	k__Bacteria	p__Actinobacteriota	c__Coriobacteriia	o__Coriobacteriales	f__Atopobiaceae	g__Atopobium	#5599FF	s__Lancefieldella_parvula
8631859a3d66c9a39863b0e739a7b0b1	M1	22	0	0.045004616	k__Bacteria	p__Proteobacteria	c__Gammaproteobacteria	o__Enterobacterales	f__Enterobacteriaceae	g__Escherichia-Shigella	#5599FF	s__
d20adbaef72fc8e95360023746894a75	M1	21	0	0.019482359	k__Bacteria	p__Proteobacteria	c__Gammaproteobacteria	o__Pasteurellales	f__Pasteurellaceae	g__Aggregatibacter	#5599FF	s__
603b0894c00ecd70365f4aac64db16ba	M1	21	32	0.069458843	k__Bacteria	p__Bacteroidota	c__Bacteroidia	o__Bacteroidales	f__Tannerellaceae	g__Tannerella	#5599FF	s__
b5a4fee1a67d3818a8b8e8fbc9e19424	M1	18	3513	0.026369317	k__Bacteria	p__Bacteroidota	c__Bacteroidia	o__Bacteroidales	f__Prevotellaceae	g__Prevotella	#5599FF	s__Prevotella_saccharolytica
1981816024dd7463046957a2483fff4c	M1	22	1508	0.098995425	k__Bacteria	p__Proteobacteria	c__Gammaproteobacteria	o__Pasteurellales	f__Pasteurellaceae	g__Aggregatibacter	#5599FF	s__
96fbcf0531aff41300b1e556f0a957f2	M1	8	3234	0.093765756	k__Bacteria	p__Fusobacteriota	c__Fusobacteriia	o__Fusobacteriales	f__Leptotrichiaceae	g__Leptotrichia	#5599FF	s__
a33b3d5ef758a982b468f8d078dac17d	M1	6	0	0.031562157	k__Bacteria	p__Firmicutes	c__Bacilli	o__Lactobacillales	f__Carnobacteriaceae	g__Granulicatella	#5599FF	s__
efb55cea6a7d4bbe8bf31e8b19921def	M1	13	1368	0.098737624	k__Bacteria	p__Firmicutes	c__Negativicutes	o__Veillonellales-Selenomonadales	f__Selenomonadaceae	g__Selenomonas	#5599FF	s__Selenomonas_infelix
5c212e1ceeb28752fbed1c9843c0d0af	M1	11	198	0.13608188	k__Bacteria	p__Firmicutes	c__Negativicutes	o__Veillonellales-Selenomonadales	f__Veillonellaceae	g__Veillonella	#5599FF	s__
9868463c92777b9e7b10b632f40ec8be	M1	6	13.5	0.032519702	k__Bacteria	p__Firmicutes	c__Bacilli	o__Staphylococcales	f__Gemellaceae	g__Gemella	#5599FF	s__
15e778d0fe56ef291221132ca3e20f8d	M1	21	0	0.052444005	k__Bacteria	p__Bacteroidota	c__Bacteroidia	o__Bacteroidales	f__Porphyromonadaceae	g__Porphyromonas	#5599FF	s__
c2938779c578f3294c1b817ffca42553	M1	22	0	0.010496167	k__Bacteria	p__Patescibacteria	c__Gracilibacteria	o__Gracilibacteria	f__Gracilibacteria	g__Gracilibacteria	#5599FF	s__Gracilibacteria_bacterium
fa7d2b02caac223256b9ab7b174023fa	M1	23	0	0.016941181	k__Bacteria	p__Proteobacteria	c__Gammaproteobacteria	o__Pasteurellales	f__Pasteurellaceae	g__Haemophilus	#5599FF	s__Haemophilus_haemolyticus
5f6359c863e4372d8ff609cab858877b	M1	26	5521	0.128605663	k__Bacteria	p__Campilobacterota	c__Campylobacteria	o__Campylobacterales	f__Campylobacteraceae	g__Campylobacter	#5599FF	s__Campylobacter_concisus
a68aeb648c63a626e650aa15f30875da	M1	22	2080	0.345636928	k__Bacteria	p__Fusobacteriota	c__Fusobacteriia	o__Fusobacteriales	f__Leptotrichiaceae	g__Leptotrichia	#5599FF	s__Leptotrichia_buccalis
f0993ff520a243bb18fa656c338ec091	M1	22	0	0.019740159	k__Bacteria	p__Proteobacteria	c__Gammaproteobacteria	o__Pasteurellales	f__Pasteurellaceae	g__Haemophilus	#5599FF	s__Haemophilus_sputorum
d33374198464a4847e16070cfca884aa	M10	15	423	0.032335559	k__Bacteria	p__Proteobacteria	c__Gammaproteobacteria	o__Cardiobacteriales	f__Cardiobacteriaceae	g__Cardiobacterium	#77DDFF	s__
8e4a414391f14e069a0902f037b37d63	M10	12	0	0.110743766	k__Bacteria	p__Actinobacteriota	c__Actinobacteria	o__Actinomycetales	f__Actinomycetaceae	g__Actinomyces	#77DDFF	s__Actinomyces_dentalis
770f6669af357ae4dcba1393c58c2f6c	M10	3	787	0.011748341	k__Bacteria	p__Firmicutes	c__Bacilli	o__Lactobacillales	f__Streptococcaceae	g__Streptococcus	#77DDFF	s__
70c5397cdac778e3cc3643c502640199	M10	18	0	0.089788261	k__Bacteria	p__Fusobacteriota	c__Fusobacteriia	o__Fusobacteriales	f__Fusobacteriaceae	g__Fusobacterium	#77DDFF	s__
e6fcfb4a5721a7d3888a0adbc319e084	M10	8	949	0.083822019	k__Bacteria	p__Bacteroidota	c__Bacteroidia	o__Flavobacteriales	f__Flavobacteriaceae	g__Capnocytophaga	#77DDFF	s__Capnocytophaga_gingivalis
0439595f7ee337f1eddef184ee83264b	M10	1	0	0.014731462	k__Bacteria	p__Bacteroidota	c__Bacteroidia	o__Bacteroidales	f__Prevotellaceae	g__Prevotella	#77DDFF	s__Prevotella_melaninogenica
b8ba8f7a8bade720e87ca59fc4ab7fdb	M10	19	1435	0.206756069	k__Bacteria	p__Bacteroidota	c__Bacteroidia	o__Flavobacteriales	f__Flavobacteriaceae	g__Capnocytophaga	#77DDFF	s__Capnocytophaga_sputigena
2c155baa0ad5f3237f05b52c44066f88	M10	14	2004	0.023864968	k__Bacteria	p__Actinobacteriota	c__Actinobacteria	o__Propionibacteriales	f__Propionibacteriaceae	g__Pseudopropionibacterium	#77DDFF	s__
63bb7f95f8316f067a4700cc727e4537	M10	18	0	0.121829191	k__Bacteria	p__Actinobacteriota	c__Actinobacteria	o__Actinomycetales	f__Actinomycetaceae	g__Actinomyces	#77DDFF	s__
0c507e88b96e46deb2da9bf9564671e4	M10	11	2187	0.012484914	k__Bacteria	p__Patescibacteria	c__Gracilibacteria	o__Absconditabacteriales_(SR1)	f__Absconditabacteriales_(SR1)	g__Absconditabacteriales_(SR1)	#77DDFF	s__SR1_bacterium
c65bbb7d876714f6b9ab4aa7a9f547ad	M10	14	1233	0.010901282	k__Bacteria	p__Firmicutes	c__Negativicutes	o__Veillonellales-Selenomonadales	f__Selenomonadaceae	g__Selenomonas	#77DDFF	s__
7be98c33272724c5df0b16972e426ea9	M10	16	2343	0.047545794	k__Bacteria	p__Actinobacteriota	c__Actinobacteria	o__Corynebacteriales	f__Corynebacteriaceae	g__Corynebacterium	#77DDFF	s__Corynebacterium_matruchotii
f77f1136798399f95279296991a5698a	M10	37	5208	0.03038364	k__Bacteria	p__Firmicutes	c__Negativicutes	o__Veillonellales-Selenomonadales	f__Selenomonadaceae	g__Selenomonas	#77DDFF	s__Selenomonas_artemidis
f146915e41b81a639a124439b9338c2c	M10	18	0	0.053033263	k__Bacteria	p__Proteobacteria	c__Gammaproteobacteria	o__Pasteurellales	f__Pasteurellaceae	g__Haemophilus	#77DDFF	s__
75e65ab2ea1d93ad586b759815d8bca0	M10	17	0	0.02136062	k__Bacteria	p__Actinobacteriota	c__Actinobacteria	o__Actinomycetales	f__Actinomycetaceae	g__Actinomyces	#77DDFF	s__Actinomyces_timonensis
769bf3db90530b332ffd2d90d7fbd805	M10	16	472	0.038375459	k__Bacteria	p__Proteobacteria	c__Gammaproteobacteria	o__Burkholderiales	f__Comamonadaceae	g__Comamonas	#77DDFF	s__
f6b4aa72a9ab01716bbf365138b15d5e	M10	16	1093	0.104740695	k__Bacteria	p__Fusobacteriota	c__Fusobacteriia	o__Fusobacteriales	f__Leptotrichiaceae	g__Leptotrichia	#77DDFF	s__
c2554b11c59820a2c55bb33f25f27c13	M10	18	913	0.169301327	k__Bacteria	p__Bacteroidota	c__Bacteroidia	o__Flavobacteriales	f__Flavobacteriaceae	g__Capnocytophaga	#77DDFF	s__Capnocytophaga_gingivalis
40c2e9b750042c7a13ca8ce7ed7a01d8	M10	16	128	0.192724352	k__Bacteria	p__Proteobacteria	c__Gammaproteobacteria	o__Cardiobacteriales	f__Cardiobacteriaceae	g__Cardiobacterium	#77DDFF	s__
f7fd4a006c941cca6da82da4cbf64a93	M10	1	0	0.023386196	k__Bacteria	p__Fusobacteriota	c__Fusobacteriia	o__Fusobacteriales	f__Leptotrichiaceae	g__Leptotrichia	#77DDFF	s__
3bc4175efccc2160df7749621d0372a8	M10	16	323	0.033514076	k__Bacteria	p__Bacteroidota	c__Bacteroidia	o__Flavobacteriales	f__Flavobacteriaceae	g__Capnocytophaga	#77DDFF	s__
654e0ade7dfb5f0cf3af96ce513ff5c3	M10	18	0	0.017125325	k__Bacteria	p__Bacteroidota	c__Bacteroidia	o__Flavobacteriales	f__Weeksellaceae	g__Bergeyella	#77DDFF	s__
407d317c4dc4a25a72ec10fb0845ef77	M11	10	0	7.487376058	k__Bacteria	p__Firmicutes	c__Bacilli	o__Lactobacillales	f__Streptococcaceae	g__Streptococcus	#808080	s__
87f2814d9b8f5625e7c540ce60be5679	M11	11	0	0.031157042	k__Bacteria	p__Firmicutes	c__Bacilli	o__Lactobacillales	f__Streptococcaceae	g__Streptococcus	#808080	s__
e37dd36a935a53d321589db0e645d936	M11	5	56	0.025411772	k__Bacteria	p__Patescibacteria	c__Saccharimonadia	o__Saccharimonadales	f__Saccharimonadaceae	g__TM7x	#808080	s__
40491be00fb16c352d7283b1cef85f47	M11	4	41	0.190404147	k__Bacteria	p__Actinobacteriota	c__Actinobacteria	o__Actinomycetales	f__Actinomycetaceae	g__Actinomyces	#808080	s__Schaalia_odontolytica
8614198d3ea89f2662852559d05adea2	M11	7	3014	1.387409093	k__Bacteria	p__Fusobacteriota	c__Fusobacteriia	o__Fusobacteriales	f__Fusobacteriaceae	g__Fusobacterium	#808080	s__Fusobacterium_nucleatum
ff933452e63aabf42be26a67ea542cc4	M11	10	0	0.016793867	k__Bacteria	p__Firmicutes	c__Bacilli	o__Lactobacillales	f__Streptococcaceae	g__Streptococcus	#808080	s__
9eb38923e4775d247e8b88e34d33aed3	M11	6	1751	0.01616778	k__Bacteria	p__Firmicutes	c__Bacilli	o__Lactobacillales	f__Streptococcaceae	g__Streptococcus	#808080	s__
24ab90ef49d2de493e48ad7fcc9c87c7	M11	11	0	0.065775978	k__Bacteria	p__Bacteroidota	c__Bacteroidia	o__Bacteroidales	f__Prevotellaceae	g__Prevotella	#808080	s__
ba52cad82c1b643e01c296bc714918cb	M11	10	0	0.140943263	k__Bacteria	p__Firmicutes	c__Bacilli	o__Lactobacillales	f__Streptococcaceae	g__Streptococcus	#808080	s__
4ef77edc4f777605866991ac902420d9	M11	8	1732	2.374785335	k__Bacteria	p__Firmicutes	c__Bacilli	o__Lactobacillales	f__Streptococcaceae	g__Streptococcus	#808080	s__Streptococcus_gordonii
b03bbc0d8f3f2764cfcaa90d54b1a937	M11	12	2343	0.172984193	k__Bacteria	p__Firmicutes	c__Bacilli	o__Lactobacillales	f__Streptococcaceae	g__Streptococcus	#808080	s__
7cd882153582d688baf49ee315818153	M11	3	284	0.01340563	k__Bacteria	p__Firmicutes	c__Bacilli	o__Erysipelotrichales	f__Erysipelotrichaceae	g__Bulleidia	#808080	s__Bulleidia_extructa
fae6d4981817bf5bcecbf15ff56c4aec	M11	11	0	0.010974939	k__Bacteria	p__Fusobacteriota	c__Fusobacteriia	o__Fusobacteriales	f__Leptotrichiaceae	g__Leptotrichia	#808080	s__
54af835f445e4706fb626b2538eab39f	M11	10	0	0.030420469	k__Bacteria	p__Firmicutes	c__Bacilli	o__Lactobacillales	f__Streptococcaceae	g__Streptococcus	#808080	s__Streptococcus_infantis
6b69935921051ff21f115be9d38970b2	M11	10	0	0.23220467	k__Bacteria	p__Firmicutes	c__Bacilli	o__Lactobacillales	f__Aerococcaceae	g__Abiotrophia	#808080	s__
50a4af1b00ebecde5361172760a2f863	M11	5	0	0.030273154	k__Bacteria	p__Firmicutes	c__Bacilli	o__Lactobacillales	f__Streptococcaceae	g__Streptococcus	#808080	s__
71a55ac187dc159137d08b046454ee0f	M11	11	1165	0.206129982	k__Bacteria	p__Firmicutes	c__Negativicutes	o__Veillonellales-Selenomonadales	f__Veillonellaceae	g__Veillonella	#808080	s__
7d76d269fdee479c669dcd02c478996a	M11	6	3461	0.495308582	k__Bacteria	p__Firmicutes	c__Bacilli	o__Lactobacillales	f__Streptococcaceae	g__Streptococcus	#808080	s__Streptococcus_mutans
590043fb988683ab332738741eabca6e	M11	10	0	0.029868039	k__Bacteria	p__Actinobacteriota	c__Actinobacteria	o__Corynebacteriales	f__Corynebacteriaceae	g__Corynebacterium	#808080	s__Corynebacterium_tuberculostearicum
12faa9384f79013ec21b64a24e40e042	M12	5	0	0.015357549	k__Bacteria	p__Bacteroidota	c__Bacteroidia	o__Bacteroidales	f__Prevotellaceae	g__Prevotella	#808080	s__Prevotella_nanceiensis
739c8584684f32268460b8cb77fb4b69	M12	5	0	1.253721075	k__Bacteria	p__Actinobacteriota	c__Actinobacteria	o__Micrococcales	f__Micrococcaceae	g__Rothia	#808080	s__Rothia_aeria
f81aae39d658f14666bbd39fe410294e	M12	7	2090	0.66457308	k__Bacteria	p__Proteobacteria	c__Gammaproteobacteria	o__Burkholderiales	f__Neisseriaceae	g__Neisseria	#808080	s__Neisseria_oralis
3a58fda7bd03fdb4e1b7d767a2255a79	M12	5	0	0.055427126	k__Bacteria	p__Firmicutes	c__Bacilli	o__Lactobacillales	f__Streptococcaceae	g__Streptococcus	#808080	s__Streptococcus_sanguinis
5b25fd2110650c4788aa059d165b7a8d	M12	2	549	2.891896481	k__Bacteria	p__Firmicutes	c__Negativicutes	o__Veillonellales-Selenomonadales	f__Veillonellaceae	g__Veillonella	#808080	s__
86a8f44234d4a6614be7af91c59e7da0	M12	6	479	0.017714583	k__Bacteria	p__Firmicutes	c__Clostridia	o__Peptostreptococcales-Tissierellales	f__Anaerovoracaceae	g__[Eubacterium]_nodatum_group	#808080	s__Eubacterium_sulci
c2adb10ece4e77342603471a331f29ba	M12	5	0	1.079300565	k__Bacteria	p__Firmicutes	c__Bacilli	o__Lactobacillales	f__Streptococcaceae	g__Streptococcus	#808080	s__Streptococcus_sanguinis
8210bded00785df70ea9736d5be8363a	M13	4	0	0.038228144	k__Bacteria	p__Bacteroidota	c__Bacteroidia	o__Bacteroidales	f__Prevotellaceae	g__Prevotella	#808080	s__Prevotella_multiformis
b0b0e1b5b3f22c98e54358cce1db7d22	M13	4	0	0.308145357	k__Bacteria	p__Firmicutes	c__Bacilli	o__Lactobacillales	f__Lactobacillaceae	g__Lactobacillus	#808080	s__Lactobacillus_vaginalis
d03c669822337dd0922b3c95094ed06b	M13	4	0	0.031562157	k__Bacteria	p__Firmicutes	c__Bacilli	o__Lactobacillales	f__Streptococcaceae	g__Streptococcus	#808080	s__Streptococcus_anginosus
f573cfdb9bf5f611c8b414ef982335de	M13	5	2000	0.018451156	k__Bacteria	p__Actinobacteriota	c__Actinobacteria	o__Actinomycetales	f__Actinomycetaceae	g__Actinomyces	#808080	s__Actinomyces_dentalis
3d460aaee7fe67efa773f662c20587a8	M13	4	0	0.022612794	k__Bacteria	p__Actinobacteriota	c__Actinobacteria	o__Actinomycetales	f__Actinomycetaceae	g__Actinomyces	#808080	s__
d04df5b4ed8a84e827b856e0acb00095	M13	2	2495	0.018708957	k__Bacteria	p__Firmicutes	c__Bacilli	o__Lactobacillales	f__Streptococcaceae	g__Streptococcus	#808080	s__
f628ad85d4cbcf7389f76344cb4bb538	M14	3	0	0.018046041	k__Bacteria	p__Bacteroidota	c__Bacteroidia	o__Bacteroidales	f__Prevotellaceae	g__Prevotella	#808080	s__Prevotella_denticola
2343a0d693034433aaa6fb1926965893	M14	3	0	0.013442459	k__Bacteria	p__Firmicutes	c__Bacilli	o__Staphylococcales	f__Staphylococcaceae	g__Staphylococcus	#808080	s__Staphylococcus_hominis
0e7af938321f32a519a13b1d7dd33c5e	M14	3	0	0.020771361	k__Bacteria	p__Firmicutes	c__Bacilli	o__Staphylococcales	f__Staphylococcaceae	g__Staphylococcus	#808080	s__
d705bcf90532aad446ef5d95deabdb48	M14	3	0	0.012337599	k__Bacteria	p__Firmicutes	c__Negativicutes	o__Veillonellales-Selenomonadales	f__Veillonellaceae	g__Veillonella	#808080	s__
e77fa2449516def4110a632718fda4c9	M15	3	0	0.018156527	k__Bacteria	p__Bacteroidota	c__Bacteroidia	o__Bacteroidales	f__Prevotellaceae	g__Alloprevotella	#808080	s__
76a387f17a16d07eb5c3426df37e4be6	M15	3	0	0.027179547	k__Bacteria	p__Spirochaetota	c__Spirochaetia	o__Spirochaetales	f__Spirochaetaceae	g__Treponema	#808080	s__Treponema_medium
5cb7f1dffe193f6112d5da6b2f5e1dd6	M15	3	0	0.011564198	k__Bacteria	p__Bacteroidota	c__Bacteroidia	o__Bacteroidales	f__Prevotellaceae	g__Prevotella	#808080	s__Prevotella_shahii
b7daf07bcb6f7c12dccb05da7039bd7c	M15	3	0	0.013847574	k__Bacteria	p__Bacteroidota	c__Bacteroidia	o__Bacteroidales	f__Prevotellaceae	g__Prevotella	#808080	s__Prevotella_veroralis
7d729fccb78d5a00fdcfef0aabb5d1da	M16	2	0	0.04463633	k__Bacteria	p__Firmicutes	c__Bacilli	o__Lactobacillales	f__Streptococcaceae	g__Streptococcus	#808080	s__
a222cf1d9c5c6c788479bf1dc505b7ca	M16	2	0	0.039075203	k__Bacteria	p__Bacteroidota	c__Bacteroidia	o__Bacteroidales	f__Porphyromonadaceae	g__Porphyromonas	#808080	s__Porphyromonas_pasteri
9ea2dd53493b47cf70af065b33e4fe1c	M16	2	0	0.054359095	k__Bacteria	p__Bacteroidota	c__Bacteroidia	o__Flavobacteriales	f__Flavobacteriaceae	g__Capnocytophaga	#808080	s__
b28c3567be0f7b8a16df0ee5f5e65d5d	M17	2	0	0.026774432	k__Bacteria	p__Firmicutes	c__Clostridia	o__Peptostreptococcales-Tissierellales	f__Peptostreptococcales-Tissierellales	g__Parvimonas	#808080	s__
6e432aadd818e0621aae715f8ae5b32b	M17	2	0	0.031341185	k__Bacteria	p__Actinobacteriota	c__Actinobacteria	o__Actinomycetales	f__Actinomycetaceae	g__Actinomyces	#808080	s__
b3a3bb9a0d30429ad8a6fe1f16d57027	M17	2	0	0.027179547	k__Bacteria	p__Fusobacteriota	c__Fusobacteriia	o__Fusobacteriales	f__Fusobacteriaceae	g__Fusobacterium	#808080	s__
c75b8c986f0b8cf47e80f4d70916b032	M18	1	0	0.045078274	k__Bacteria	p__Firmicutes	c__Bacilli	o__Lactobacillales	f__Streptococcaceae	g__Streptococcus	#808080	s__Streptococcus_sanguinis
1c69bdc5dbc164e471c3cd674128da21	M18	1	0	0.031046556	k__Bacteria	p__Bacteroidota	c__Bacteroidia	o__Flavobacteriales	f__Flavobacteriaceae	g__Capnocytophaga	#808080	s__
f0c793452d30becf718220892bbb0adf	M19	1	0	0.146357075	k__Bacteria	p__Fusobacteriota	c__Fusobacteriia	o__Fusobacteriales	f__Leptotrichiaceae	g__Leptotrichia	#808080	s__Leptotrichia_hofstadii
981bf4451c935954ccf9e2cbd915dcf2	M19	1	0	0.028615865	k__Bacteria	p__Bacteroidota	c__Bacteroidia	o__Flavobacteriales	f__Flavobacteriaceae	g__Capnocytophaga	#808080	s__Capnocytophaga_ochracea
ef826ff71c091804add2464d2840534d	M2	38	0	0.023459853	k__Bacteria	p__Proteobacteria	c__Alphaproteobacteria	o__Sphingomonadales	f__Sphingomonadaceae	g__Blastomonas	#FF8888	s__
c040b3a6ab3afedb0e3d120bdb6558e8	M2	22	0	0.132509501	k__Bacteria	p__Bacteroidota	c__Bacteroidia	o__Bacteroidales	f__Prevotellaceae	g__Prevotella	#FF8888	s__Prevotella_denticola
a9aeb8d437d478101a2dad3ced50be23	M2	38	0	0.011380054	k__Bacteria	p__Bacteroidota	c__Bacteroidia	o__Bacteroidales	f__Prevotellaceae	g__Prevotella	#FF8888	s__
ceec7715cb848cb18ec1eeb658d6d5a5	M2	47	2369	0.045409732	k__Bacteria	p__Bacteroidota	c__Bacteroidia	o__Bacteroidales	f__Prevotellaceae	g__Prevotella	#FF8888	s__
61046e2d939e1962d43c9f7a019749d7	M2	24	2581	0.038191315	k__Bacteria	p__Bacteroidota	c__Bacteroidia	o__Bacteroidales	f__Rikenellaceae	g__Rikenellaceae_RC9_gut_group	#FF8888	s__Bacteroidia_bacterium
aabff105c317e370d104f405d0ce40d7	M2	46	644	0.027621491	k__Bacteria	p__Cyanobacteria	c__Vampirivibrionia	o__Obscuribacterales	f__Obscuribacteraceae	g__Obscuribacteraceae	#FF8888	s__
aa139e61e88b427d304753e46b439945	M2	35	252	0.316100346	k__Bacteria	p__Synergistota	c__Synergistia	o__Synergistales	f__Synergistaceae	g__Fretibacterium	#FF8888	s__
42cfea7af058b0e066b2611dfea7e72c	M2	38	1377	0.051302316	k__Bacteria	p__Actinobacteriota	c__Coriobacteriia	o__Coriobacteriales	f__Atopobiaceae	g__Atopobium	#FF8888	s__
4bc7194d2354f69079262f2e8fc2b9af	M2	14	0	0.033514076	k__Bacteria	p__Bacteroidota	c__Bacteroidia	o__Bacteroidales	f__Prevotellaceae	g__Prevotella	#FF8888	s__
03b190a29948c2a31ec4317396f609db	M2	38	35	0.012116628	k__Bacteria	p__Actinobacteriota	c__Actinobacteria	o__Actinomycetales	f__Actinomycetaceae	g__Actinomyces	#FF8888	s__
9fa80777eb879f462193c4e05dbbdbd0	M2	40	1527	0.029610239	k__Bacteria	p__Firmicutes	c__Bacilli	o__Staphylococcales	f__Staphylococcaceae	g__Staphylococcus	#FF8888	s__Staphylococcus_equorum
3d867e8bc725bb868487d5ab3962232f	M2	47	1087	0.116268064	k__Bacteria	p__Synergistota	c__Synergistia	o__Synergistales	f__Synergistaceae	g__Fretibacterium	#FF8888	s__
e9467e9853d93a2e9f8f66c44ca84ffd	M2	34	1278	0.01012788	k__Bacteria	p__Bacteroidota	c__Bacteroidia	o__Bacteroidales	f__Prevotellaceae	g__	#FF8888	s__
54d3465b8ab8a263f102f8a3ccf68101	M2	38	0	0.116231235	k__Bacteria	p__Bacteroidota	c__Bacteroidia	o__Bacteroidales	f__Prevotellaceae	g__Prevotella	#FF8888	s__Prevotella_bivia
1d296463e43fc47da1e61cf7b9a57c11	M2	15	3587	0.06680718	k__Bacteria	p__Firmicutes	c__Bacilli	o__Lactobacillales	f__Streptococcaceae	g__Streptococcus	#FF8888	s__Streptococcus_gordonii
c68b504ec75df5a09ac114f10b3e34f1	M2	34	585	0.024601542	k__Bacteria	p__Synergistota	c__Synergistia	o__Synergistales	f__Synergistaceae	g__Fretibacterium	#FF8888	s__Synergistetes_oral
087b16190797df9216bbe135fc57620d	M2	14	0	0.010017394	k__Bacteria	p__Fusobacteriota	c__Fusobacteriia	o__Fusobacteriales	f__Leptotrichiaceae	g__Leptotrichia	#FF8888	s__
07b54b77fbdecca4034f57a8c37fa77b	M2	55	8264	1.020227402	k__Bacteria	p__Proteobacteria	c__Gammaproteobacteria	o__Oceanospirillales	f__Halomonadaceae	g__Halomonas	#FF8888	s__Halomonas_nitritophilus
5f60f45c3b09df31d26d0d930ac7dffc	M2	39	815	0.019114072	k__Bacteria	p__Spirochaetota	c__Spirochaetia	o__Spirochaetales	f__Spirochaetaceae	g__Treponema	#FF8888	s__Treponema_vincentii
23d922f2b3e9315c90bb4189ba7f7f52	M2	14	722	0.057710502	k__Bacteria	p__Fusobacteriota	c__Fusobacteriia	o__Fusobacteriales	f__Leptotrichiaceae	g__Leptotrichia	#FF8888	s__
d77a3cc416991d5d3767214641e5b2ca	M2	31	2220	0.056311014	k__Bacteria	p__Spirochaetota	c__Spirochaetia	o__Spirochaetales	f__Spirochaetaceae	g__Treponema	#FF8888	s__Treponema_lecithinolyticum
baf96cbfb04de104d477f5193cddd866	M2	38	0	0.077929434	k__Bacteria	p__Fusobacteriota	c__Fusobacteriia	o__Fusobacteriales	f__Fusobacteriaceae	g__Fusobacterium	#FF8888	s__
2c76fe2a24c0ee45c683b610a562a6a1	M2	16	1757	0.058373418	k__Bacteria	p__Spirochaetota	c__Spirochaetia	o__Spirochaetales	f__Spirochaetaceae	g__Treponema	#FF8888	s__
b28d66b670f3b8232c11b410ee9f7e9b	M2	16	2496	0.27547834	k__Bacteria	p__Bacteroidota	c__Bacteroidia	o__Bacteroidales	f__Porphyromonadaceae	g__Porphyromonas	#FF8888	s__Porphyromonas_endodontalis
2cf8c6a75b39a6b6b4ab0e715bc1fd4f	M2	15	42	1.029766024	k__Bacteria	p__Fusobacteriota	c__Fusobacteriia	o__Fusobacteriales	f__Fusobacteriaceae	g__Fusobacterium	#FF8888	s__
e3b2de8d7c471190fade0d67f03ec4c9	M2	21	5220	0.139212316	k__Bacteria	p__Fusobacteriota	c__Fusobacteriia	o__Fusobacteriales	f__Leptotrichiaceae	g__Leptotrichia	#FF8888	s__
5910b0f43a4df874cc33b9624aca6e95	M2	38	0	0.014805119	k__Bacteria	p__Proteobacteria	c__Gammaproteobacteria	o__Pasteurellales	f__Pasteurellaceae	g__Aggregatibacter	#FF8888	s__Aggregatibacter_actinomycetemcomitans
02e5d0f74ff0654f45aceeb233216bfb	M2	15	2055	0.078960636	k__Bacteria	p__Firmicutes	c__Clostridia	o__Peptostreptococcales-Tissierellales	f__Peptostreptococcales-Tissierellales	g__Parvimonas	#FF8888	s__
2459a7a433fb4d4219c271c64ff24848	M2	45	1287	0.013847574	k__Bacteria	p__Deinococcota	c__Deinococci	o__Deinococcales	f__Deinococcaceae	g__Deinococcus	#FF8888	s__
88fdc7be59e7a8d2fc609d9343cd7f7d	M2	14	0	0.083195932	k__Bacteria	p__Bacteroidota	c__Bacteroidia	o__Flavobacteriales	f__Flavobacteriaceae	g__Capnocytophaga	#FF8888	s__
5868674bc8deafe5deabe9a991995b6b	M2	22	782	0.291277833	k__Bacteria	p__Bacteroidota	c__Bacteroidia	o__Bacteroidales	f__Porphyromonadaceae	g__Porphyromonas	#FF8888	s__Porphyromonas_endodontalis
bc2e580a659dd3833193a89b04cdd7e5	M2	14	0	0.016204608	k__Bacteria	p__Proteobacteria	c__Gammaproteobacteria	o__Burkholderiales	f__Neisseriaceae	g__	#FF8888	s__
a2db51a05e813d6a0248fe6612f0a8b1	M2	32	2534	0.060656795	k__Bacteria	p__Campilobacterota	c__Campylobacteria	o__Campylobacterales	f__Campylobacteraceae	g__Campylobacter	#FF8888	s__
d75e10705409a8e409928d03cc8b036e	M2	40	981	0.015799493	k__Bacteria	p__Bacteroidota	c__Bacteroidia	o__Bacteroidales	f__Prevotellaceae	g__	#FF8888	s__
179eaeae960a27ad5ea92f780eff96d6	M2	38	0	0.047950909	k__Bacteria	p__Bacteroidota	c__Bacteroidia	o__Bacteroidales	f__Porphyromonadaceae	g__Porphyromonas	#FF8888	s__Porphyromonas_endodontalis
e67f3c9636c7e594355c055fd8c26f1b	M2	38	0	0.01561535	k__Bacteria	p__Actinobacteriota	c__Actinobacteria	o__Micrococcales	f__Micrococcaceae	g__Rothia	#FF8888	s__Rothia_amarae
c7fb497692de6e37f758829472da0f34	M2	15	3936	0.468202692	k__Bacteria	p__Proteobacteria	c__Gammaproteobacteria	o__Enterobacterales	f__Enterobacteriaceae	g__Escherichia-Shigella	#FF8888	s__
700fa203b31c166f0e26744ca82f1c0a	M2	42	1226	0.021102819	k__Bacteria	p__Firmicutes	c__Bacilli	o__Lactobacillales	f__Enterococcaceae	g__Enterococcus	#FF8888	s__Enterococcus_faecalis
cad548bbdfeb4e09cacac2ecc9b97fb2	M2	40	952	1.113477557	k__Bacteria	p__Proteobacteria	c__Gammaproteobacteria	o__Oceanospirillales	f__Halomonadaceae	g__Halomonas	#FF8888	s__Halomonas_phoceae
7607d78b23180160081bf91203046700	M2	40	582	0.038080829	k__Bacteria	p__Proteobacteria	c__Alphaproteobacteria	o__Caulobacterales	f__Caulobacteraceae	g__Brevundimonas	#FF8888	s__Brevundimonas_staleyi
b49009117d831cafe290c0316a117e1a	M2	14	0	0.014841948	k__Bacteria	p__Fusobacteriota	c__Fusobacteriia	o__Fusobacteriales	f__Fusobacteriaceae	g__Fusobacterium	#FF8888	s__
7eaa1401130f5f991889aba25e7ba80e	M2	16	4975	0.027805635	k__Bacteria	p__Proteobacteria	c__Gammaproteobacteria	o__Burkholderiales	f__Neisseriaceae	g__Eikenella	#FF8888	s__
dfe9d6e09ecc7b548f2b08b4b3a9a00a	M2	41	676	0.010753967	k__Bacteria	p__Proteobacteria	c__Gammaproteobacteria	o__Pseudomonadales	f__Moraxellaceae	g__Enhydrobacter	#FF8888	s__
e40335781e88d08161f6feac47da8a1a	M2	13	1737	0.04901894	k__Bacteria	p__Bacteroidota	c__Bacteroidia	o__Flavobacteriales	f__Weeksellaceae	g__Bergeyella	#FF8888	s__
46a8e2cf3050362d40143f6b80894b20	M2	51	1707	0.015909979	k__Bacteria	p__Proteobacteria	c__Alphaproteobacteria	o__Rhizobiales	f__Rhizobiaceae	g__Allorhizobium-Neorhizobium-Pararhizobium-Rhizobium	#FF8888	s__Rhizobium_oryziradicis
667646d05f5fd1a0d54229153fbe7bf1	M2	24	0	0.135897737	k__Bacteria	p__Proteobacteria	c__Gammaproteobacteria	o__Pseudomonadales	f__Pseudomonadaceae	g__Pseudomonas	#FF8888	s__
e6ba559878b76dfc9c3c35aad453efb6	M2	16	935	0.289510057	k__Bacteria	p__Synergistota	c__Synergistia	o__Synergistales	f__Synergistaceae	g__Fretibacterium	#FF8888	s__Fretibacterium_fastidiosum
bdaa5616a1e699a6c21307357ad94d77	M2	17	777	0.561452846	k__Bacteria	p__Fusobacteriota	c__Fusobacteriia	o__Fusobacteriales	f__Fusobacteriaceae	g__Fusobacterium	#FF8888	s__
8ed84534c18905d1a86168105bbcc684	M2	37	917	0.027290033	k__Bacteria	p__Proteobacteria	c__Gammaproteobacteria	o__Burkholderiales	f__Burkholderiaceae	g__Ralstonia	#FF8888	s__Ralstonia_solanacearum
507c9d070a4d91548e7ed0e094dd4c53	M2	38	0	0.058262932	k__Bacteria	p__Spirochaetota	c__Spirochaetia	o__Spirochaetales	f__Spirochaetaceae	g__Treponema	#FF8888	s__
177ebd213ec83c713fc15408f4115647	M2	39	123	0.010275195	k__Bacteria	p__Actinobacteriota	c__Actinobacteria	o__Corynebacteriales	f__Mycobacteriaceae	g__Mycobacterium	#FF8888	s__
af6333780f53796c274013172eb58a97	M2	43	864	0.015283892	k__Bacteria	p__Proteobacteria	c__Gammaproteobacteria	o__Pseudomonadales	f__Moraxellaceae	g__Enhydrobacter	#FF8888	s__
bd4db2513f222f070741b451c3879d78	M2	25	1818	0.045115102	k__Bacteria	p__Bacteroidota	c__Bacteroidia	o__Bacteroidales	f__Prevotellaceae	g__Prevotella	#FF8888	s__Prevotella_pleuritidis
b698733ef74c58240582c226c5db766e	M2	45	1895	0.014657805	k__Bacteria	p__Proteobacteria	c__Gammaproteobacteria	o__Pseudomonadales	f__Pseudomonadaceae	g__Pseudomonas	#FF8888	s__
2da1125fcb4b131281d9e9cdd69523f0	M2	41	531	0.025448601	k__Bacteria	p__Proteobacteria	c__Alphaproteobacteria	o__Sphingomonadales	f__Sphingomonadaceae	g__Sphingomonas	#FF8888	s__
c0a5a04e7e5773e91892d4c41ab7e0cb	M2	57	6001	0.495013953	k__Bacteria	p__Synergistota	c__Synergistia	o__Synergistales	f__Synergistaceae	g__Fretibacterium	#FF8888	s__Synergistales_bacterium
865af6d17b3ab1450be4a1fd5c3653e6	M2	38	0	0.031083385	k__Bacteria	p__Proteobacteria	c__Alphaproteobacteria	o__Caulobacterales	f__Caulobacteraceae	g__Caulobacter	#FF8888	s__
e8dc432929f9b602a970850f5412bd8b	M2	24	3344	0.536041074	k__Bacteria	p__Firmicutes	c__Bacilli	o__Lactobacillales	f__Streptococcaceae	g__Streptococcus	#FF8888	s__Streptococcus_intermedius
20358a0594e678f561710c61de327504	M2	40	215	0.043347327	k__Bacteria	p__Proteobacteria	c__Alphaproteobacteria	o__Rhizobiales	f__Beijerinckiaceae	g__Methylobacterium-Methylorubrum	#FF8888	s__
32b0febca531d18edeafe54494124baa	M2	38	618	0.018451156	k__Bacteria	p__Bacteroidota	c__Bacteroidia	o__Bacteroidales	f__Prevotellaceae	g__Prevotella	#FF8888	s__Prevotella_dentalis
17d9260e5898f0df33c7941bb5d9f1d3	M2	13	29	0.054727381	k__Bacteria	p__Firmicutes	c__Clostridia	o__Peptostreptococcales-Tissierellales	f__Peptostreptococcales-Tissierellales	g__Parvimonas	#FF8888	s__
f85b66227294444c750a32d8ffc1183a	M2	38	0	0.079292094	k__Bacteria	p__Proteobacteria	c__Gammaproteobacteria	o__Burkholderiales	f__Comamonadaceae	g__Acidovorax	#FF8888	s__
7138ad442a8574fa0396e4d572adb28c	M3	17	731	0.30969216	k__Bacteria	p__Bacteroidota	c__Bacteroidia	o__Bacteroidales	f__Tannerellaceae	g__Tannerella	#00AA00	s__Tannerella_forsythia
859f0f6cc72b88ab8f21fcd4091f4c9c	M3	21	0	0.127537632	k__Bacteria	p__Actinobacteriota	c__Actinobacteria	o__Bifidobacteriales	f__Bifidobacteriaceae	g__Bifidobacterium	#00AA00	s__Bifidobacterium_dentium
6c063296e4fd4ae28141fbb3a8ef1ee5	M3	20	267	0.906611001	k__Bacteria	p__Bacteroidota	c__Bacteroidia	o__Bacteroidales	f__Prevotellaceae	g__Prevotella	#00AA00	s__Prevotella_oris
831b6acc19d311e9d35c596a3ad6e749	M3	12	1084	0.64350709	k__Bacteria	p__Firmicutes	c__Clostridia	o__Peptostreptococcales-Tissierellales	f__Anaerovoracaceae	g__[Eubacterium]_brachy_group	#00AA00	s__Eubacterium_brachy
0cb6fe87fb8cba0b9ffa7c7d6f30f8e9	M3	13	48	1.040335848	k__Bacteria	p__Proteobacteria	c__Gammaproteobacteria	o__Enterobacterales	f__Enterobacteriaceae	g__Escherichia-Shigella	#00AA00	s__
fbaffd1d0d145b7bee58da1f837140f5	M3	21	0	0.034729422	k__Bacteria	p__Firmicutes	c__Clostridia	o__Lachnospirales	f__Defluviitaleaceae	g__Defluviitaleaceae_UCG-011	#00AA00	s__
c8ab62cb0887c9eea79d15e1eada0367	M3	22	936	0.128126891	k__Bacteria	p__Firmicutes	c__Bacilli	o__Erysipelotrichales	f__Erysipelotrichaceae	g__Solobacterium	#00AA00	s__Solobacterium_moorei
ccb2c98b9598f961e943141ae21f291e	M3	20	3042	0.347257388	k__Bacteria	p__Firmicutes	c__Clostridia	o__Peptostreptococcales-Tissierellales	f__Peptostreptococcales-Tissierellales	g__W5053	#00AA00	s__Peptostreptococcaceae_bacterium
d3fbefab5b69b03495b688fd344b4b98	M3	16	465	0.079292094	k__Bacteria	p__Patescibacteria	c__Saccharimonadia	o__Saccharimonadales	f__Saccharimonadaceae	g__TM7x	#00AA00	s__
99313930b7a8ae718ea8247fb6b1198d	M3	14	873	0.325786283	k__Bacteria	p__Firmicutes	c__Negativicutes	o__Veillonellales-Selenomonadales	f__Veillonellaceae	g__Anaeroglobus	#00AA00	s__Anaeroglobus_geminatus
6dd7b4955f4a9e107215566084569696	M3	23	2975	0.016057294	k__Bacteria	p__Firmicutes	c__Negativicutes	o__Veillonellales-Selenomonadales	f__Veillonellaceae	g__Veillonella	#00AA00	s__
acae6a45422b5c97d8d07c635a35212d	M3	15	1077	0.01425269	k__Bacteria	p__Patescibacteria	c__Saccharimonadia	o__Saccharimonadales	f__Saccharimonadaceae	g__Saccharimonadaceae	#00AA00	s__TM7_phylum
5c68f12b135a89ce8cdb2a3391de9b0f	M3	19	219	0.372742818	k__Bacteria	p__Fusobacteriota	c__Fusobacteriia	o__Fusobacteriales	f__Leptotrichiaceae	g__Leptotrichia	#00AA00	s__Leptotrichia_hongkongensis
a18f21dd5607823cfedcd3667bc40dd5	M3	14	0	0.046109476	k__Bacteria	p__Firmicutes	c__Clostridia	o__Lachnospirales	f__Lachnospiraceae	g__Oribacterium	#00AA00	s__
695332ddd149cc47b683efe7219f3f23	M3	18	23	1.724759573	k__Bacteria	p__Bacteroidota	c__Bacteroidia	o__Bacteroidales	f__Porphyromonadaceae	g__Porphyromonas	#00AA00	s__Porphyromonas_gingivalis
966505c5c5f15ec43a556fb249e52319	M3	13	0	0.03668134	k__Bacteria	p__Proteobacteria	c__Gammaproteobacteria	o__Enterobacterales	f__Enterobacteriaceae	g__Escherichia-Shigella	#00AA00	s__
5ff5099e8aa942de832c8fd3dc18681d	M3	2	0	0.739850851	k__Bacteria	p__Firmicutes	c__Negativicutes	o__Veillonellales-Selenomonadales	f__Veillonellaceae	g__Dialister	#00AA00	s__Dialister_invisus
bc993893abb16a638a94393453855bae	M3	14	117	0.041874181	k__Bacteria	p__Firmicutes	c__Clostridia	o__Lachnospirales	f__Lachnospiraceae	g__Oribacterium	#00AA00	s__Firmicutes_oral
7200733b6738ca3f2beb51480f27fd3e	M3	20	103	0.014179032	k__Bacteria	p__Proteobacteria	c__Gammaproteobacteria	o__Pasteurellales	f__Pasteurellaceae	g__Haemophilus	#00AA00	s__
333d3d4697914bca56a6b9212a411eca	M3	19	49	0.015247063	k__Bacteria	p__Bacteroidota	c__Bacteroidia	o__Bacteroidales	f__Prevotellaceae	g__Alloprevotella	#00AA00	s__Alloprevotella_tannerae
fb740ef28f5c49c76dbb513604978970	M3	13	91	1.327967644	k__Bacteria	p__Firmicutes	c__Clostridia	o__Peptostreptococcales-Tissierellales	f__Peptostreptococcales-Tissierellales	g__Parvimonas	#00AA00	s__Parvimonas_micra
be9d902a489324e56a0815a579457ca5	M3	7	888	0.405336177	k__Bacteria	p__Firmicutes	c__Clostridia	o__Peptostreptococcales-Tissierellales	f__Anaerovoracaceae	g__[Eubacterium]_saphenum_group	#00AA00	s__Eubacterium_saphenum
ad6dd5d82720028ed69bf40c286382f2	M3	15	12	0.116157578	k__Bacteria	p__Firmicutes	c__Clostridia	o__Lachnospirales	f__Lachnospiraceae	g__Butyrivibrio	#00AA00	s__Firmicutes_oral
6366c6638aa05e7952337122a5d872d0	M3	12	638	0.022207679	k__Bacteria	p__Proteobacteria	c__Gammaproteobacteria	o__Burkholderiales	f__Neisseriaceae	g__Neisseria	#00AA00	s__Neisseria_bacilliformis
c7fb3bac27cf2c4654f5d87a25a13573	M3	18	450	0.070342731	k__Bacteria	p__Bacteroidota	c__Bacteroidia	o__Bacteroidales	f__Prevotellaceae	g__Alloprevotella	#00AA00	s__Alloprevotella_tannerae
068b0dd107a55757a41eac3be8463ed7	M3	17	0	0.141053749	k__Bacteria	p__Fusobacteriota	c__Fusobacteriia	o__Fusobacteriales	f__Fusobacteriaceae	g__Fusobacterium	#00AA00	s__
e2155bbf218e4853d595af531bf86986	M3	16	481	0.05340155	k__Bacteria	p__Actinobacteriota	c__Actinobacteria	o__Actinomycetales	f__Actinomycetaceae	g__Actinomyces	#00AA00	s__Schaalia_cardiffensis
1643fdafc7ede484acb8d727168ab741	M3	16	2076	2.451757224	k__Bacteria	p__Fusobacteriota	c__Fusobacteriia	o__Fusobacteriales	f__Fusobacteriaceae	g__Fusobacterium	#00AA00	s__Fusobacterium_nucleatum
d8cb744c811fa780dd595cf6df39bc60	M3	23	806	0.167238923	k__Bacteria	p__Bacteroidota	c__Bacteroidia	o__Bacteroidales	f__Prevotellaceae	g__Prevotella	#00AA00	s__
fd1b092cd084068b7f9ea21a1d2d95ac	M3	9	2	0.048834797	k__Bacteria	p__Firmicutes	c__Clostridia	o__Lachnospirales	f__Lachnospiraceae	g__Catonella	#00AA00	s__
47bab3f688f797456859bc3c0755a3c3	M3	16	706	0.044857302	k__Bacteria	p__Firmicutes	c__Clostridia	o__Peptostreptococcales-Tissierellales	f__Anaerovoracaceae	g__Family_XIII_UCG-001	#00AA00	s__
1eb0a061ee19d435a28a71eb1172bbff	M3	34	1502	1.126441243	k__Bacteria	p__Firmicutes	c__Clostridia	o__Peptostreptococcales-Tissierellales	f__Peptostreptococcaceae	g__Filifactor	#00AA00	s__Filifactor_alocis
eebae0ddf865a9cb039e9f9ad1f76de7	M3	13	978	0.352008285	k__Bacteria	p__Fusobacteriota	c__Fusobacteriia	o__Fusobacteriales	f__Fusobacteriaceae	g__Fusobacterium	#00AA00	s__
16ef9ac66db77135e37aba8d62d796b7	M3	15	188	0.605499918	k__Bacteria	p__Patescibacteria	c__Saccharimonadia	o__Saccharimonadales	f__Saccharimonadaceae	g__Saccharimonadaceae	#00AA00	s__
3033b95cf189d9454d4a9a68468e82ad	M3	22	0	0.154275236	k__Bacteria	p__Firmicutes	c__Clostridia	o__Lachnospirales	f__Lachnospiraceae	g__Johnsonella	#00AA00	s__Firmicutes_oral
d10445f2009cce52fac866146afcd797	M3	24	544	0.046072647	k__Bacteria	p__Actinobacteriota	c__Actinobacteria	o__Corynebacteriales	f__Corynebacteriaceae	g__Lawsonella	#00AA00	s__
22be50f25335287f88a3b9c75961865b	M3	22	140	0.010348852	k__Bacteria	p__Bacteroidota	c__Bacteroidia	o__Bacteroidales	f__Bacteroidaceae	g__Bacteroides	#00AA00	s__Prevotella_heparinolytica
1b9e2899fbd174578cb0edc05355377f	M3	22	69	0.013552945	k__Bacteria	p__Synergistota	c__Synergistia	o__Synergistales	f__Synergistaceae	g__Candidatus_Tammella	#00AA00	s__Synergistales_bacterium
d065ccc6cf4c22c1331e9177d6a35c33	M3	39	2103	0.079328923	k__Bacteria	p__Firmicutes	c__Negativicutes	o__Veillonellales-Selenomonadales	f__Selenomonadaceae	g__Selenomonas	#00AA00	s__
5d049bf409307e15db3237aa790982c1	M3	16	732	0.06654938	k__Bacteria	p__Spirochaetota	c__Spirochaetia	o__Spirochaetales	f__Spirochaetaceae	g__Treponema	#00AA00	s__Treponema_maltophilum
b704e320a56fc1af1835929a3b71b7e3	M3	7	0	0.097853736	k__Bacteria	p__Bacteroidota	c__Bacteroidia	o__Bacteroidales	f__Prevotellaceae	g__Prevotella	#00AA00	s__Prevotella_nigrescens
bb59744c085cfb5e58bd5f0210dd7532	M3	22	25	0.04901894	k__Bacteria	p__Firmicutes	c__Clostridia	o__Peptostreptococcales-Tissierellales	f__Anaerovoracaceae	g__[Eubacterium]_saphenum_group	#00AA00	s__
babe77fccd08d91c140f37209e4bb5a5	M3	21	213	0.279824121	k__Bacteria	p__Campilobacterota	c__Campylobacteria	o__Campylobacterales	f__Campylobacteraceae	g__Campylobacter	#00AA00	s__Campylobacter_showae
6451bf697c30364b7db0d60b06e177d1	M3	14	371	0.04736165	k__Bacteria	p__Chloroflexi	c__Anaerolineae	o__Anaerolineales	f__Anaerolineaceae	g__Flexilinea	#00AA00	s__Anaerolineaceae_bacterium
fe1527f4abb10e8b7bb45aad19ed22eb	M3	22	0	0.102015374	k__Bacteria	p__Synergistota	c__Synergistia	o__Synergistales	f__Synergistaceae	g__Pyramidobacter	#00AA00	s__Pyramidobacter_piscolens
c34a0a37527f9004ae5a15dae2117bf4	M3	17	75	0.015578521	k__Bacteria	p__Firmicutes	c__Negativicutes	o__Veillonellales-Selenomonadales	f__Selenomonadaceae	g__Selenomonas	#00AA00	s__
9fbc986e89976ccef08ec812e4a11f7b	M3	18	249	0.010422509	k__Bacteria	p__Firmicutes	c__Negativicutes	o__Veillonellales-Selenomonadales	f__Selenomonadaceae	g__Selenomonas	#00AA00	s__Selenomonas_sputigena
ef571318e7ac274d34728b84bb8c4464	M3	14	704	0.024417398	k__Bacteria	p__Firmicutes	c__Clostridia	o__Peptostreptococcales-Tissierellales	f__Anaerovoracaceae	g__[Eubacterium]_nodatum_group	#00AA00	s__[Eubacterium]_minutum
581da5b2bdfd536b7bd9e3f4730d721e	M3	8	14	0.108828676	k__Bacteria	p__Firmicutes	c__Bacilli	o__Staphylococcales	f__Gemellaceae	g__Gemella	#00AA00	s__
0b416a6922e33f25e364abe5f52aa743	M3	16	0	0.255517209	k__Bacteria	p__Firmicutes	c__Clostridia	o__Peptostreptococcales-Tissierellales	f__Peptostreptococcales-Tissierellales	g__Parvimonas	#00AA00	s__Peptostreptococcaceae_bacterium
21040ca89968352ed473c5ac37931920	M3	23	315	0.027916121	k__Bacteria	p__Actinobacteriota	c__Actinobacteria	o__Corynebacteriales	f__Corynebacteriaceae	g__Lawsonella	#00AA00	s__Lawsonella_clevelandensis
98679ce00beb048dfa099128eef70f21	M3	22	661	0.065518177	k__Bacteria	p__Bacteroidota	c__Bacteroidia	o__Bacteroidales	f__	g__Phocaeicola	#00AA00	s__Phocaeicola_abscessus
a6487568f3a1c25b46d56047f757a2da	M3	6	3330	0.40717761	k__Bacteria	p__Firmicutes	c__Bacilli	o__Lactobacillales	f__Streptococcaceae	g__Streptococcus	#00AA00	s__Streptococcus_anginosus
a3b72b215a67e3caf3e3db37446195a4	M3	17	162	0.026406146	k__Bacteria	p__Bacteroidota	c__Bacteroidia	o__Bacteroidales	f__Prevotellaceae	g__Prevotella	#00AA00	s__Prevotella_loescheii
2abc5ae15531b040dc6e173642d09cec	M3	18	3320	0.394913668	k__Bacteria	p__Fusobacteriota	c__Fusobacteriia	o__Fusobacteriales	f__Leptotrichiaceae	g__Leptotrichia	#00AA00	s__
a1cfa8e1a1f8257805ba162202e7d7b5	M3	21	1935	0.208744817	k__Bacteria	p__Spirochaetota	c__Spirochaetia	o__Spirochaetales	f__Spirochaetaceae	g__Treponema	#00AA00	s__Treponema_denticola
01036073006bd7cba9c252a3de0a2ed5	M3	17	224	1.039488789	k__Bacteria	p__Desulfobacterota	c__Desulfobulbia	o__Desulfobulbales	f__Desulfobulbaceae	g__Desulfobulbus	#00AA00	s__
730afe41d38396e1149bdfc5ac9cf8a8	M4	8	1139	1.360192717	k__Bacteria	p__Firmicutes	c__Bacilli	o__Lactobacillales	f__Streptococcaceae	g__Streptococcus	#FFDD55	s__
3769c715bf401a066e6f7be0bab58b0f	M4	25	424	0.103672664	k__Bacteria	p__Firmicutes	c__Clostridia	o__Lachnospirales	f__Lachnospiraceae	g__Moryella	#FFDD55	s__
5d09865cf06d8cf32d216a21c2e8b955	M4	25	0	0.283985759	k__Bacteria	p__Firmicutes	c__Clostridia	o__Peptostreptococcales-Tissierellales	f__Peptostreptococcales-Tissierellales	g__Murdochiella	#FFDD55	s__
4e363672607b0b8dc45372347dfdc48c	M4	16	1682	0.041579552	k__Bacteria	p__Firmicutes	c__Syntrophomonadia	o__Syntrophomonadales	f__Syntrophomonadaceae	g__Pelospora	#FFDD55	s__
846afed8fb95baace48866a9cb516c3a	M4	14	294	0.013442459	k__Bacteria	p__Firmicutes	c__Negativicutes	o__Veillonellales-Selenomonadales	f__Selenomonadaceae	g__Selenomonas	#FFDD55	s__
4375b695ad3d60b35c1cb0c1c25134bc	M4	18	1139	0.163335085	k__Bacteria	p__Firmicutes	c__Negativicutes	o__Veillonellales-Selenomonadales	f__Selenomonadaceae	g__Selenomonas	#FFDD55	s__
041f718c2c815dfb09b53f50dfc06ebf	M4	17	336	0.023202053	k__Bacteria	p__Bacteroidota	c__Bacteroidia	o__Bacteroidales	f__Prevotellaceae	g__Prevotella	#FFDD55	s__Prevotella_veroralis
b408faa84833100a76841eed9e781881	M4	22	3046	0.17497294	k__Bacteria	p__Synergistota	c__Synergistia	o__Synergistales	f__Synergistaceae	g__Fretibacterium	#FFDD55	s__
789b74edc0a9835212e738552dd99ff9	M4	45	3592	0.010422509	k__Bacteria	p__Spirochaetota	c__Spirochaetia	o__Spirochaetales	f__Spirochaetaceae	g__Treponema	#FFDD55	s__
35cc87e30b276ab5c3e2abb5320cfdb0	M4	11	2280	0.255075265	k__Bacteria	p__Patescibacteria	c__Saccharimonadia	o__Saccharimonadales	f__Saccharimonadaceae	g__Saccharimonadaceae	#FFDD55	s__
7e321ef8fea668f366b0960598878bcc	M4	16	1473	0.398228247	k__Bacteria	p__Firmicutes	c__Clostridia	o__Peptostreptococcales-Tissierellales	f__Anaerovoracaceae	g__[Eubacterium]_nodatum_group	#FFDD55	s__
d1009a61ea78d1b7e548008caf4f7aff	M4	26	3731	0.389499856	k__Bacteria	p__Firmicutes	c__Negativicutes	o__Veillonellales-Selenomonadales	f__Selenomonadaceae	g__Selenomonas	#FFDD55	s__Selenomonas_sputigena
9805f42a1939b1587736c1bb2981bd15	M4	14	345	0.213274741	k__Bacteria	p__Firmicutes	c__Clostridia	o__Eubacteriales	f__Eubacteriaceae	g__Pseudoramibacter	#FFDD55	s__Firmicutes_oral
89c1912200720a06a62de2297e00cc10	M4	14	19	0.499507048	k__Bacteria	p__Firmicutes	c__Clostridia	o__Peptostreptococcales-Tissierellales	f__Anaerovoracaceae	g__	#FFDD55	s__
429e00c48292dfaf3c98b5de9670f477	M4	19	1232	0.135308479	k__Bacteria	p__Proteobacteria	c__Gammaproteobacteria	o__Enterobacterales	f__Enterobacteriaceae	g__Klebsiella	#FFDD55	s__Klebsiella_aerogenes
ce247265245e1735c0c7f05f0cec499f	M4	13	2333	0.082496187	k__Bacteria	p__Bacteroidota	c__Bacteroidia	o__Bacteroidales	f__Paludibacteraceae	g__F0058	#FFDD55	s__Bacteroidetes_oral
89dbd0c059cbbab925b4e641d68f954f	M4	13	476	0.010164709	k__Bacteria	p__Actinobacteriota	c__Actinobacteria	o__Actinomycetales	f__Actinomycetaceae	g__Actinomyces	#FFDD55	s__Schaalia_georgiae
57e023bf7935ac1f86fdaf1b882dc25b	M4	15	0	0.212574997	k__Bacteria	p__Firmicutes	c__Negativicutes	o__Veillonellales-Selenomonadales	f__Selenomonadaceae	g__Selenomonas	#FFDD55	s__Veillonellaceae_bacterium
598b2cd1580c80e36d7f51c17cc08fe1	M4	13	1887	0.302989345	k__Bacteria	p__Actinobacteriota	c__Actinobacteria	o__Actinomycetales	f__Actinomycetaceae	g__F0332	#FFDD55	s__
9b500398a6c50a9d308b06cb830f2872	M4	26	65	0.01561535	k__Bacteria	p__Firmicutes	c__Clostridia	o__Clostridia_UCG-014	f__Clostridia_UCG-014	g__Clostridia_UCG-014	#FFDD55	s__
f6ca58cb97e06c01e0c7e647a2e5f494	M4	20	637	0.573053873	k__Bacteria	p__Firmicutes	c__Clostridia	o__Peptostreptococcales-Tissierellales	f__Peptostreptococcaceae	g__Peptostreptococcus	#FFDD55	s__Peptostreptococcus_stomatis
a6ff0a79a4a5aebc678ea0d9a35747f0	M4	24	2337	0.344384753	k__Bacteria	p__Actinobacteriota	c__Coriobacteriia	o__Coriobacteriales	f__Atopobiaceae	g__Atopobium	#FFDD55	s__Lancefieldella_rimae
05e065811727d47d3556f294dc0dd309	M4	25	428	0.075609229	k__Bacteria	p__Firmicutes	c__Bacilli	o__Erysipelotrichales	f__Erysipelatoclostridiaceae	g__Eggerthia	#FFDD55	s__Eggerthia_catenaformis
5513f436ca929d047b1994d898bd2ace	M4	15	0	0.034029677	k__Bacteria	p__Firmicutes	c__Negativicutes	o__Veillonellales-Selenomonadales	f__Veillonellaceae	g__Veillonella	#FFDD55	s__
e783232ae9def05c2ccbd544b6d8c5c4	M4	23	6023	0.48112955	k__Bacteria	p__Fusobacteriota	c__Fusobacteriia	o__Fusobacteriales	f__Fusobacteriaceae	g__Fusobacterium	#FFDD55	s__
21849be050bee619dab6b5f560cd48fc	M4	3	1005	0.015210235	k__Bacteria	p__Bacteroidota	c__Bacteroidia	o__Bacteroidales	f__Prevotellaceae	g__Prevotella	#FFDD55	s__
ecdbff89290b61e3c95eb685da5f09cf	M4	22	2413	0.013258316	k__Bacteria	p__Bacteroidota	c__Bacteroidia	o__Flavobacteriales	f__Weeksellaceae	g__Bergeyella	#FFDD55	s__
d80870a45ca44d7472172cf4745f1c79	M4	1	0	0.02438057	k__Bacteria	p__Spirochaetota	c__Spirochaetia	o__Spirochaetales	f__Spirochaetaceae	g__Treponema	#FFDD55	s__Treponema_socranskii
b12fb4020f88b3cc8cd96ab8ea61b795	M4	14	0	0.053696179	k__Bacteria	p__Patescibacteria	c__Saccharimonadia	o__Saccharimonadales	f__Saccharimonadaceae	g__TM7x	#FFDD55	s__
56295b353754c4b49971a55f0d1b5622	M4	30	5896	0.044378529	k__Bacteria	p__Firmicutes	c__Negativicutes	o__Veillonellales-Selenomonadales	f__Selenomonadaceae	g__Selenomonas	#FFDD55	s__
0b2b40588d02ce4a23459e77358369b0	M4	19	5417	0.013184659	k__Bacteria	p__Firmicutes	c__Negativicutes	o__Veillonellales-Selenomonadales	f__Selenomonadaceae	g__Selenomonas	#FFDD55	s__
f44618aa1f8843746bce3a7007d30c19	M4	14	1459	0.021471106	k__Bacteria	p__Firmicutes	c__Negativicutes	o__Veillonellales-Selenomonadales	f__Selenomonadaceae	g__Selenomonas	#FFDD55	s__Selenomonas_sputigena
f56515412602c6db1c28386da028a923	M4	15	821	0.025816887	k__Bacteria	p__Firmicutes	c__Negativicutes	o__Veillonellales-Selenomonadales	f__Selenomonadaceae	g__Selenomonas	#FFDD55	s__Selenomonas_sputigena
d3794f718c662e0e1004071f5b8edd09	M4	18	714	0.064376489	k__Bacteria	p__Proteobacteria	c__Gammaproteobacteria	o__Burkholderiales	f__Burkholderiaceae	g__Lautropia	#FFDD55	s__
f4688dea866f3e1ef0a6e3587e457550	M4	28	604	0.012632229	k__Bacteria	p__Spirochaetota	c__Spirochaetia	o__Spirochaetales	f__Spirochaetaceae	g__Treponema	#FFDD55	s__
f941eb2c9f2f46b6bded492d9a0eb8b1	M4	15	575	0.029499753	k__Bacteria	p__Firmicutes	c__Negativicutes	o__Veillonellales-Selenomonadales	f__Selenomonadaceae	g__Selenomonas	#FFDD55	s__Selenomonas_sputigena
0dc77e5e8ac0c849e966f3688130637d	M4	28	1289	0.098479824	k__Bacteria	p__Firmicutes	c__Clostridia	o__Peptostreptococcales-Tissierellales	f__Peptostreptococcaceae	g__[Eubacterium]_yurii_group	#FFDD55	s__
5d2b926d36b939aff4dad93156d16ed2	M4	1	0	0.057305387	k__Bacteria	p__Fusobacteriota	c__Fusobacteriia	o__Fusobacteriales	f__Leptotrichiaceae	g__Leptotrichia	#FFDD55	s__
9ef2bf4dab8d7772c821d2bde91e0032	M4	32	3268	0.01642558	k__Bacteria	p__Proteobacteria	c__Gammaproteobacteria	o__Pasteurellales	f__Pasteurellaceae	g__Haemophilus	#FFDD55	s__
914818b7ebe6a6d35d9f4fa9cb178523	M4	7	238	0.167791352	k__Bacteria	p__Synergistota	c__Synergistia	o__Synergistales	f__Synergistaceae	g__Fretibacterium	#FFDD55	s__
89545514917a94ba04f8c8b87e57615e	M4	22	0	0.165802605	k__Bacteria	p__Firmicutes	c__Clostridia	o__Lachnospirales	f__Lachnospiraceae	g__Oribacterium	#FFDD55	s__
ac1831c09567f52d59aadec1e99cd999	M4	9	5465	0.044783645	k__Bacteria	p__Fusobacteriota	c__Fusobacteriia	o__Fusobacteriales	f__Leptotrichiaceae	g__Leptotrichia	#FFDD55	s__Leptotrichia_goodfellowii
9a1ce1faff66856463e3d82ab3491aed	M4	18	1244	0.17195299	k__Bacteria	p__Proteobacteria	c__Gammaproteobacteria	o__Enterobacterales	f__Enterobacteriaceae	g__Enterobacter	#FFDD55	s__
2e1a0973baf0266ac9785d392fa27d82	M4	18	38	0.164550431	k__Bacteria	p__Firmicutes	c__Clostridia	o__Lachnospirales	f__Lachnospiraceae	g__Oribacterium	#FFDD55	s__
b14490d2aea556fe2063aac7eeb79b19	M4	29	4758	0.09859031	k__Bacteria	p__Desulfobacterota	c__Desulfovibrionia	o__Desulfovibrionales	f__Desulfovibrionaceae	g__Desulfovibrio	#FFDD55	s__
58f3bff0061a098d674e93e8fd7e5272	M4	26	86	0.071521248	k__Bacteria	p__Fusobacteriota	c__Fusobacteriia	o__Fusobacteriales	f__Leptotrichiaceae	g__Leptotrichia	#FFDD55	s__
021f697361306c09f412512f9e5ccf6b	M4	15	245	0.049129426	k__Bacteria	p__Firmicutes	c__Negativicutes	o__Veillonellales-Selenomonadales	f__Selenomonadaceae	g__Selenomonas	#FFDD55	s__Selenomonas_sputigena
35cc23f80677dc61094871838af1c1d2	M4	3	1503	0.031783129	k__Bacteria	p__Firmicutes	c__Negativicutes	o__Veillonellales-Selenomonadales	f__Selenomonadaceae	g__Selenomonas	#FFDD55	s__Selenomonas_sputigena
06e79afb8ee879016c01b1a481bd3656	M4	26	270	0.019224558	k__Bacteria	p__Fusobacteriota	c__Fusobacteriia	o__Fusobacteriales	f__Fusobacteriaceae	g__Fusobacterium	#FFDD55	s__
dfad16fc1b281f5edf9bf5a804789e10	M4	14	95	0.025632744	k__Bacteria	p__Actinobacteriota	c__Actinobacteria	o__Actinomycetales	f__Actinomycetaceae	g__Actinomyces	#FFDD55	s__Actinomyces_oricola
1a93bebe3934a658ba897f9615e890c5	M4	9	148	0.037123284	k__Bacteria	p__Synergistota	c__Synergistia	o__Synergistales	f__Synergistaceae	g__Fretibacterium	#FFDD55	s__
ac4348343872d3bcf821b30095ee6b06	M4	19	2312	0.065481349	k__Bacteria	p__Firmicutes	c__Negativicutes	o__Veillonellales-Selenomonadales	f__Selenomonadaceae	g__Selenomonas	#FFDD55	s__Veillonellaceae_bacterium
137da9708d448478223c2ac7bbe716c0	M4	8	340	1.110789065	k__Bacteria	p__Proteobacteria	c__Gammaproteobacteria	o__Burkholderiales	f__Burkholderiaceae	g__Lautropia	#FFDD55	s__
94a3144ba1c918ad7d4f3565661acdfd	M4	25	0	0.19552333	k__Bacteria	p__Actinobacteriota	c__Coriobacteriia	o__Coriobacteriales	f__Atopobiaceae	g__Atopobium	#FFDD55	s__
a56051e7392a98e9a45c32354e8fdebd	M4	13	0	0.069642987	k__Bacteria	p__Firmicutes	c__Clostridia	o__Peptostreptococcales-Tissierellales	f__Anaerovoracaceae	g__[Eubacterium]_nodatum_group	#FFDD55	s__[Eubacterium]_nodatum
1b64a136b7e6ba1bb878627b332b4709	M4	19	4603	0.235592906	k__Bacteria	p__Firmicutes	c__Negativicutes	o__Veillonellales-Selenomonadales	f__Selenomonadaceae	g__Selenomonas	#FFDD55	s__
5f2ec7d27e1f6d8d5247a7e3c7975dd1	M5	40	2163	0.056568814	k__Bacteria	p__Firmicutes	c__Negativicutes	o__Veillonellales-Selenomonadales	f__Selenomonadaceae	g__Selenomonas	#DC143C	s__Veillonellaceae_bacterium
dafd48f7014b6c6ed766a37398ca3700	M5	17	1246	0.015026091	k__Bacteria	p__Bacteroidota	c__Bacteroidia	o__Bacteroidales	f__Prevotellaceae	g__Prevotella	#DC143C	s__Prevotella_jejuni
dcc64137aba8a86ce10bafd9e4bbfa6d	M5	18	1399	0.127132517	k__Bacteria	p__Bacteroidota	c__Bacteroidia	o__Bacteroidales	f__Prevotellaceae	g__Prevotella	#DC143C	s__Prevotella_melaninogenica
19b699fcf40dfdeb5ed8ace52f4f2dc8	M5	46	4975	0.033293104	k__Bacteria	p__Bacteroidota	c__Bacteroidia	o__Bacteroidales	f__Prevotellaceae	g__Prevotella	#DC143C	s__Prevotella_intermedia
604284b812d4201b952192bef8470f06	M5	20	38	0.030567784	k__Bacteria	p__Bacteroidota	c__Bacteroidia	o__Bacteroidales	f__Prevotellaceae	g__Prevotella	#DC143C	s__
bc33adbd5cd50d14b8f496af219862d2	M5	42	25	0.170995445	k__Bacteria	p__Actinobacteriota	c__Actinobacteria	o__Micrococcales	f__Dermabacteraceae	g__Brachybacterium	#DC143C	s__
30327c5a27ed040c30468a83bd27a8db	M5	39	427	0.025706401	k__Bacteria	p__Proteobacteria	c__Alphaproteobacteria	o__Caulobacterales	f__Caulobacteraceae	g__Brevundimonas	#DC143C	s__Brevundimonas_diminuta
97dfc34890cc7d0c381e71216c06c625	M5	37	899	0.018451156	k__Bacteria	p__Firmicutes	c__Negativicutes	o__Veillonellales-Selenomonadales	f__Selenomonadaceae	g__	#DC143C	s__
57e338cfba66a1b3f5a1935b17580f17	M5	41	66	0.018414328	k__Bacteria	p__Proteobacteria	c__Gammaproteobacteria	o__Burkholderiales	f__Comamonadaceae	g__Tepidimonas	#DC143C	s__Tepidimonas_fonticaldi
d011763912ae1ef6d79913434705cf05	M5	38	36	0.010753967	k__Bacteria	p__Firmicutes	c__Negativicutes	o__Veillonellales-Selenomonadales	f__Selenomonadaceae	g__Selenomonas	#DC143C	s__
f98e96cfa3271b44ed8efda4664715f4	M5	40	0	0.013258316	k__Bacteria	p__Firmicutes	c__Negativicutes	o__Veillonellales-Selenomonadales	f__Selenomonadaceae	g__Selenomonas	#DC143C	s__
39ad724887b6171b045cb0a420cd8d4e	M5	41	0	0.088830716	k__Bacteria	p__Firmicutes	c__Bacilli	o__Staphylococcales	f__Staphylococcaceae	g__Staphylococcus	#DC143C	s__
c931b5d1c0c82e433f41eaf694f4b6ff	M5	20	0	0.017051667	k__Bacteria	p__Firmicutes	c__Negativicutes	o__Veillonellales-Selenomonadales	f__Selenomonadaceae	g__	#DC143C	s__
89575a4cd7bdc0fd69b6607dbfea6d86	M5	42	954	0.022023536	k__Bacteria	p__Actinobacteriota	c__Actinobacteria	o__Micrococcales	f__Micrococcaceae	g__Kocuria	#DC143C	s__Kocuria_marina
40828f69f06e0079d0cdd0cee35cd7f1	M5	24	1139	0.042573925	k__Bacteria	p__Firmicutes	c__Clostridia	o__Lachnospirales	f__Lachnospiraceae	g__Lachnoanaerobaculum	#DC143C	s__
de66f15d74192ca343160d6d709cf91b	M5	39	4611	0.025153971	k__Bacteria	p__Spirochaetota	c__Spirochaetia	o__Spirochaetales	f__Spirochaetaceae	g__Treponema	#DC143C	s__Treponema_maltophilum
a4c7f99a6cfaabf0cad3ee8f68059cfb	M5	42	0	0.034876736	k__Bacteria	p__Firmicutes	c__Negativicutes	o__Veillonellales-Selenomonadales	f__Selenomonadaceae	g__	#DC143C	s__
0cb694e4236673f207bdc5eba054ee17	M5	20	0	0.016499237	k__Bacteria	p__Bacteroidota	c__Bacteroidia	o__Bacteroidales	f__Prevotellaceae	g__Prevotella	#DC143C	s__Prevotella_nigrescens
f70e722741468f51b3d0091b0de14dec	M5	19	177	0.034287478	k__Bacteria	p__Bacteroidota	c__Bacteroidia	o__Bacteroidales	f__Prevotellaceae	g__Prevotella	#DC143C	s__Prevotella_micans
afe2fad4d34b3518c19c0ec2a09388d9	M5	41	0	0.193792383	k__Bacteria	p__Actinobacteriota	c__Actinobacteria	o__Micrococcales	f__Microbacteriaceae	g__Leucobacter	#DC143C	s__Leucobacter_chromiiresistens
fa5a289ea5685f86332b7488478d5cbe	M5	40	45	0.041579552	k__Bacteria	p__Fusobacteriota	c__Fusobacteriia	o__Fusobacteriales	f__Leptotrichiaceae	g__Leptotrichia	#DC143C	s__
76e9da5121bccd0bb229b9e9ac4d865d	M5	41	0	0.023238881	k__Bacteria	p__Firmicutes	c__Negativicutes	o__Veillonellales-Selenomonadales	f__Selenomonadaceae	g__Selenomonas	#DC143C	s__Selenomonas_sputigena
eae23cd50700e8a612a9d3d119e74416	M5	40	46	0.025706401	k__Bacteria	p__Proteobacteria	c__Alphaproteobacteria	o__Caulobacterales	f__Caulobacteraceae	g__Brevundimonas	#DC143C	s__Brevundimonas_naejangsanensis
83e9a4c1f101246015e3ad05abf90604	M5	40	0	0.059846564	k__Bacteria	p__Proteobacteria	c__Gammaproteobacteria	o__Xanthomonadales	f__Xanthomonadaceae	g__Stenotrophomonas	#DC143C	s__
3f2f06e3df75096b96542ed56436eabb	M5	34	1223	0.213864	k__Bacteria	p__Firmicutes	c__Clostridia	o__Peptostreptococcales-Tissierellales	f__Anaerovoracaceae	g__Mogibacterium	#DC143C	s__Mogibacterium_timidum
686702eb60e56bca895d3f62b049cdd7	M5	20	0	0.011969313	k__Bacteria	p__Firmicutes	c__Negativicutes	o__Veillonellales-Selenomonadales	f__Selenomonadaceae	g__	#DC143C	s__
c7b2bc556273d70f2e2e0e2ef357f3e1	M5	41	0	0.176924859	k__Bacteria	p__Actinobacteriota	c__Actinobacteria	o__Corynebacteriales	f__Nocardiaceae	g__Rhodococcus	#DC143C	s__
a023bbdbd0ba80e66e45397d6285f82d	M5	42	0	0.024343741	k__Bacteria	p__Bacteroidota	c__Bacteroidia	o__Flavobacteriales	f__Weeksellaceae	g__Chryseobacterium	#DC143C	s__Chryseobacterium_salipaludis
483329b4ad18c1cacd20699433a75fda	M5	15	461	0.114573946	k__Bacteria	p__Patescibacteria	c__Saccharimonadia	o__Saccharimonadales	f__Saccharimonadales	g__Saccharimonadales	#DC143C	s__Candidatus_Saccharibacteria
66cc196633f3829130d40779c5905c9b	M5	18	13	0.031525329	k__Bacteria	p__Actinobacteriota	c__Actinobacteria	o__Actinomycetales	f__Actinomycetaceae	g__Actinomyces	#DC143C	s__Actinomyces_naeslundii
8087dfa287010c0bbe9e8c10d9565c58	M5	42	0	0.07174222	k__Bacteria	p__Actinobacteriota	c__Actinobacteria	o__Micrococcales	f__Brevibacteriaceae	g__Brevibacterium	#DC143C	s__Brevibacterium_linens
1ef446037ad39f03943abf0886cf724d	M5	16	1038	0.044709987	k__Bacteria	p__Bacteroidota	c__Bacteroidia	o__Bacteroidales	f__Porphyromonadaceae	g__Porphyromonas	#DC143C	s__
af54af74723a0125174136ec105fec88	M5	42	24	0.01944553	k__Bacteria	p__Spirochaetota	c__Spirochaetia	o__Spirochaetales	f__Spirochaetaceae	g__Treponema	#DC143C	s__Treponema_medium
df371ea99db5834862bc1e830526c710	M5	43	1019	0.011932484	k__Bacteria	p__Firmicutes	c__Negativicutes	o__Veillonellales-Selenomonadales	f__Selenomonadaceae	g__Selenomonas	#DC143C	s__
db9f28dbf4d55fdaad3f7432f61a8aea	M5	41	0	0.085074193	k__Bacteria	p__Firmicutes	c__Negativicutes	o__Veillonellales-Selenomonadales	f__Selenomonadaceae	g__Selenomonadaceae	#DC143C	s__
6c82ecec034f05234322c8b275290eff	M5	41	0	0.065334034	k__Bacteria	p__Actinobacteriota	c__Actinobacteria	o__Micrococcales	f__Brevibacteriaceae	g__Brevibacterium	#DC143C	s__Brevibacterium_casei
8deb1ff107fc4951bde2a5af20d1cd0e	M5	20	1530	0.101462945	k__Bacteria	p__Bacteroidota	c__Bacteroidia	o__Bacteroidales	f__Porphyromonadaceae	g__Porphyromonas	#DC143C	s__
912df14eb61e7d54675b43e0c9b7735b	M5	19	2451	0.016278266	k__Bacteria	p__Actinobacteriota	c__Actinobacteria	o__Actinomycetales	f__Actinomycetaceae	g__Actinomyces	#DC143C	s__
19bc0f27e73ac665c93c6006a739a393	M5	43	3827	0.062498228	k__Bacteria	p__Firmicutes	c__Clostridia	o__Clostridia_UCG-014	f__Clostridia_UCG-014	g__Clostridia_UCG-014	#DC143C	s__Clostridiales_bacterium
be7a9b8cf27f698c378f06f92d529d62	M5	20	2545	0.064486975	k__Bacteria	p__Firmicutes	c__Clostridia	o__Peptostreptococcales-Tissierellales	f__Anaerovoracaceae	g__[Eubacterium]_nodatum_group	#DC143C	s__[Eubacterium]_infirmum
d47f1350505e6ad6122efcd2dd94822c	M5	44	1371	0.118404126	k__Bacteria	p__Proteobacteria	c__Gammaproteobacteria	o__Burkholderiales	f__Burkholderiaceae	g__Ralstonia	#DC143C	s__Ralstonia_mannitolilytica
68fea75e1c8f7804a156350393522ea6	M5	45	449	0.19084609	k__Bacteria	p__Deinococcota	c__Deinococci	o__Thermales	f__Thermaceae	g__Meiothermus	#DC143C	s__Meiothermus_silvanus
b06926bfe02f6575c3faf6862f939b3a	M5	13	139	0.373553048	k__Bacteria	p__Actinobacteriota	c__Actinobacteria	o__Corynebacteriales	f__Corynebacteriaceae	g__Corynebacterium	#DC143C	s__Corynebacterium_matruchotii
13b9b9732be84a91449d03fc13fef2e9	M5	20	627	0.073362681	k__Bacteria	p__Patescibacteria	c__Saccharimonadia	o__Saccharimonadales	f__Saccharimonadaceae	g__Saccharimonadaceae	#DC143C	s__
a89691598b5f59f789789d9d24be35e3	M5	40	0	0.014326347	k__Bacteria	p__Firmicutes	c__Bacilli	o__Lactobacillales	f__Streptococcaceae	g__Streptococcus	#DC143C	s__Streptococcus_sobrinus
f3e29f88f0f9432f806604017f87f3f2	M5	41	0	0.031157042	k__Bacteria	p__Proteobacteria	c__Alphaproteobacteria	o__Rhizobiales	f__Rhizobiaceae	g__Brucella	#DC143C	s__
c900b2b51425a7d41b8324908c346405	M5	16	431	0.047582622	k__Bacteria	p__Bacteroidota	c__Bacteroidia	o__Bacteroidales	f__Prevotellaceae	g__Prevotella	#DC143C	s__Prevotella_melaninogenica
2dc20ca1687e04d62b454b5fcbeac589	M5	46	338	0.144883929	k__Bacteria	p__Actinobacteriota	c__Actinobacteria	o__Propionibacteriales	f__Propionibacteriaceae	g__Cutibacterium	#DC143C	s__Cutibacterium_acnes
0783d7d7d5efd304ce743485f74dded5	M5	16	4332	0.012079799	k__Bacteria	p__Bacteroidota	c__Bacteroidia	o__Bacteroidales	f__Porphyromonadaceae	g__Porphyromonas	#DC143C	s__
15ddc142e79d607f0251f1a4f52021e3	M5	39	262	0.014436833	k__Bacteria	p__Patescibacteria	c__Saccharimonadia	o__Saccharimonadales	f__Saccharimonadaceae	g__Candidatus_Saccharimonas	#DC143C	s__
cfda5db8582524b87bc0345fcbcad19d	M5	42	114	0.302547401	k__Bacteria	p__Firmicutes	c__Bacilli	o__Staphylococcales	f__Staphylococcaceae	g__Staphylococcus	#DC143C	s__Staphylococcus_sciuri
500427552b0c30a02395b94dff62b87a	M5	42	0	0.014436833	k__Bacteria	p__Firmicutes	c__Bacilli	o__Lactobacillales	f__Carnobacteriaceae	g__Granulicatella	#DC143C	s__
425e58e06fa7c9965ae44ad2f93c5c47	M5	40	36	0.021986707	k__Bacteria	p__Firmicutes	c__Clostridia	o__Lachnospirales	f__Lachnospiraceae	g__Shuttleworthia	#DC143C	s__Shuttleworthia_satelles
9a545f1162934abb739494e928021b06	M5	40	22	0.02080819	k__Bacteria	p__Actinobacteriota	c__Actinobacteria	o__Micrococcales	f__Dermacoccaceae	g__Dermacoccaceae	#DC143C	s__
206911cbbc13d807dfb705f50833b2ff	M6	36	143	0.042242467	k__Bacteria	p__Proteobacteria	c__Gammaproteobacteria	o__Alteromonadales	f__Shewanellaceae	g__Shewanella	#FF8C00	s__Shewanella_chilikensis
f72d0ef514e35b4b381ece7f6e15bb9c	M6	34	0	0.01204297	k__Bacteria	p__Firmicutes	c__Negativicutes	o__Veillonellales-Selenomonadales	f__Veillonellaceae	g__Veillonella	#FF8C00	s__
3fe59d22cabd7e4214d78986907ecef2	M6	2	428	0.568523948	k__Bacteria	p__Campilobacterota	c__Campylobacteria	o__Campylobacterales	f__Campylobacteraceae	g__Campylobacter	#FF8C00	s__Campylobacter_gracilis
e54dfb9003b6cd60444feffa5d1742a7	M6	30	0	0.072478793	k__Bacteria	p__Bacteroidota	c__Bacteroidia	o__Bacteroidales	f__Prevotellaceae	g__Prevotella	#FF8C00	s__Prevotella_salivae
122ead99f2336ee9c44d12cef9a769ac	M6	10	0	0.019335044	k__Bacteria	p__Proteobacteria	c__Gammaproteobacteria	o__Pseudomonadales	f__Moraxellaceae	g__Acinetobacter	#FF8C00	s__Acinetobacter_bereziniae
2820be66d15e4a66a86e0516d74e23eb	M6	34	0	0.019224558	k__Bacteria	p__Firmicutes	c__Bacilli	o__Staphylococcales	f__Staphylococcaceae	g__Staphylococcus	#FF8C00	s__Staphylococcus_lugdunensis
b99eee492e983b983ae62c03a5e4618d	M6	9	0	0.010606653	k__Bacteria	p__Bacteroidota	c__Bacteroidia	o__Bacteroidales	f__Prevotellaceae	g__Prevotella	#FF8C00	s__Prevotella_oulorum
845df8eb85e5372d6aa8d4a4a1163f63	M6	34	0	0.089640946	k__Bacteria	p__Bacteroidota	c__Bacteroidia	o__Bacteroidales	f__Prevotellaceae	g__Prevotella	#FF8C00	s__Prevotella_histicola
425e25388364c3287f9b1e5cdbb92efe	M6	36	206	0.085111022	k__Bacteria	p__Bacteroidota	c__Bacteroidia	o__Bacteroidales	f__Prevotellaceae	g__Prevotella	#FF8C00	s__Prevotella_pallens
313e4429d0c2e8b2a7994d321f72a0e8	M6	35	1154	0.160646593	k__Bacteria	p__Firmicutes	c__Bacilli	o__Lactobacillales	f__Streptococcaceae	g__Streptococcus	#FF8C00	s__
c86f1b2197db0f7e44e6e9849add5ba1	M6	10	788	0.018156527	k__Bacteria	p__Firmicutes	c__Negativicutes	o__Veillonellales-Selenomonadales	f__Veillonellaceae	g__Dialister	#FF8C00	s__
ca3570261abf8605419e09a30d97a689	M6	31	94	0.024601542	k__Bacteria	p__Fusobacteriota	c__Fusobacteriia	o__Fusobacteriales	f__Leptotrichiaceae	g__Leptotrichia	#FF8C00	s__
a399a128684cb42faa00cdbd81f64f17	M6	33	24	0.118477783	k__Bacteria	p__Firmicutes	c__Negativicutes	o__Veillonellales-Selenomonadales	f__Veillonellaceae	g__Veillonella	#FF8C00	s__
ab8cdb8ac057b851eae28beeac793712	M6	10	788	0.011011768	k__Bacteria	p__Firmicutes	c__Bacilli	o__Lactobacillales	f__Carnobacteriaceae	g__Granulicatella	#FF8C00	s__
5894de8fc885a88230c5be7ab88d2362	M6	9	503	0.767177713	k__Bacteria	p__Firmicutes	c__Negativicutes	o__Veillonellales-Selenomonadales	f__Veillonellaceae	g__Veillonella	#FF8C00	s__
bfa0f3a2edf517ef0731b361ecf0aef1	M6	32	673	0.05148646	k__Bacteria	p__Bacteroidota	c__Bacteroidia	o__Bacteroidales	f__Prevotellaceae	g__Prevotella	#FF8C00	s__Prevotella_melaninogenica
8337f6a9acf3c565a6c3c74bbb11ca70	M6	31	155	0.045225588	k__Bacteria	p__Firmicutes	c__Negativicutes	o__Veillonellales-Selenomonadales	f__Veillonellaceae	g__Veillonella	#FF8C00	s__
4769835759143eba67ba56021ad80690	M6	2	0	0.169411813	k__Bacteria	p__Fusobacteriota	c__Fusobacteriia	o__Fusobacteriales	f__Leptotrichiaceae	g__Leptotrichia	#FF8C00	s__Leptotrichia_wadei
dc46d3e250c080e0494f51ac3ab9e727	M6	10	788	0.116047092	k__Bacteria	p__Firmicutes	c__Bacilli	o__Bacillales	f__Bacillaceae	g__Geobacillus	#FF8C00	s__Geobacillus_thermodenitrificans
be5875f424b9452a0ad198f0bb6b59bf	M6	34	0	0.049902828	k__Bacteria	p__Bacteroidota	c__Bacteroidia	o__Bacteroidales	f__Prevotellaceae	g__Prevotella	#FF8C00	s__Prevotella_jejuni
e7f8a9c0429b7e4a1a770a0fe7292958	M6	37	1041	0.035539652	k__Bacteria	p__Proteobacteria	c__Alphaproteobacteria	o__Caulobacterales	f__Caulobacteraceae	g__Caulobacter	#FF8C00	s__
e3aeb90d3f63938aca85e60cf8f3caaa	M6	30	0	0.01204297	k__Bacteria	p__Firmicutes	c__Clostridia	o__Lachnospirales	f__Lachnospiraceae	g__Stomatobaculum	#FF8C00	s__
9040da907c84cabeddf6659c4b75a02b	M6	34	0	0.023165224	k__Bacteria	p__Fusobacteriota	c__Fusobacteriia	o__Fusobacteriales	f__Leptotrichiaceae	g__Leptotrichia	#FF8C00	s__
3b0d353063f707bb2ef252fd699f8391	M6	34	0	0.010938111	k__Bacteria	p__Bacteroidota	c__Bacteroidia	o__Bacteroidales	f__Prevotellaceae	g__Alloprevotella	#FF8C00	s__
aeef7e43f5383f802d218fa8d05ceaf9	M6	38	993	0.632090207	k__Bacteria	p__Proteobacteria	c__Gammaproteobacteria	o__Alteromonadales	f__Shewanellaceae	g__Shewanella	#FF8C00	s__Shewanella_algae
3e397bda9f5f917501a5c59db8d8e61f	M6	34	1470	0.01587315	k__Bacteria	p__Patescibacteria	c__Saccharimonadia	o__Saccharimonadales	f__Saccharimonadaceae	g__TM7x	#FF8C00	s__
869a122d7f337da2f7f6812600efbdce	M6	34	0	0.013184659	k__Bacteria	p__Proteobacteria	c__Gammaproteobacteria	o__Burkholderiales	f__Oxalobacteraceae	g__Janthinobacterium	#FF8C00	s__
2f93e58b78f2842e83abd5fde37ad276	M6	31	0	0.023423025	k__Bacteria	p__Firmicutes	c__Negativicutes	o__Veillonellales-Selenomonadales	f__Veillonellaceae	g__Megasphaera	#FF8C00	s__Megasphaera_micronuciformis
751875663f9f35e1dad2e97efb46cd05	M6	2	0	0.010569824	k__Bacteria	p__Bacteroidota	c__Bacteroidia	o__Bacteroidales	f__Prevotellaceae	g__Prevotella	#FF8C00	s__Prevotella_melaninogenica
d8337af950d0f459d15fb8aecce40fd2	M6	35	21	0.033035304	k__Bacteria	p__Proteobacteria	c__Alphaproteobacteria	o__Rhizobiales	f__Rhizobiaceae	g__Ochrobactrum	#FF8C00	s__
82bee6cac61b37e69e09859cf1977cd4	M6	10	0	0.079734038	k__Bacteria	p__Proteobacteria	c__Gammaproteobacteria	o__Burkholderiales	f__Hydrogenophilaceae	g__Hydrogenophilus	#FF8C00	s__
fdf2ae8bf687688c964984f7d9e0868a	M6	1	0	0.14676219	k__Bacteria	p__Firmicutes	c__Negativicutes	o__Veillonellales-Selenomonadales	f__Veillonellaceae	g__Veillonella	#FF8C00	s__Veillonella_parvula
ef36bfbe3f4a331ce8a9ec7ee91cf15f	M6	35	326	0.014215861	k__Bacteria	p__Proteobacteria	c__Gammaproteobacteria	o__Pseudomonadales	f__Moraxellaceae	g__Acinetobacter	#FF8C00	s__Acinetobacter_lwoffii
c60547551b62785095d6adeea8a5f79a	M6	34	0	0.058299761	k__Bacteria	p__Proteobacteria	c__Gammaproteobacteria	o__Pseudomonadales	f__Moraxellaceae	g__Acinetobacter	#FF8C00	s__Acinetobacter_nosocomialis
eeb174e895137199c61d49e9a96f666c	M6	45	6720	0.034103335	k__Bacteria	p__Firmicutes	c__Clostridia	o__Lachnospirales	f__Lachnospiraceae	g__Oribacterium	#FF8C00	s__
7459f34f35b70ac587c8c316bd083b67	M6	35	1152	0.152028688	k__Bacteria	p__Bacteroidota	c__Bacteroidia	o__Bacteroidales	f__Prevotellaceae	g__Prevotella	#FF8C00	s__Prevotella_nanceiensis
46166a41b049f70cfd2fc4fb9b39758c	M6	25	4111	0.056568814	k__Bacteria	p__Proteobacteria	c__Gammaproteobacteria	o__Pseudomonadales	f__Moraxellaceae	g__Acinetobacter	#FF8C00	s__Acinetobacter_junii
5ee13be9a0fa2832c1ba74fd4565ff33	M6	18	1004	0.015799493	k__Bacteria	p__Bacteroidota	c__Bacteroidia	o__Bacteroidales	f__Prevotellaceae	g__Prevotella	#FF8C00	s__Prevotella_salivae
168bc57d5414ee4f8566797a28dac24e	M6	9	382	0.025485429	k__Bacteria	p__Actinobacteriota	c__Actinobacteria	o__Actinomycetales	f__Actinomycetaceae	g__Actinomyces	#FF8C00	s__Actinomyces_israelii
f4138f3fef6c6265a46d0c2b3c92dce5	M6	31	377	0.050344771	k__Bacteria	p__Proteobacteria	c__Gammaproteobacteria	o__Pseudomonadales	f__Pseudomonadaceae	g__Pseudomonas	#FF8C00	s__
75d30dbf1bae9d550ffada7be1bfc959	M6	35	927	0.010164709	k__Bacteria	p__Proteobacteria	c__Gammaproteobacteria	o__Enterobacterales	f__Yersiniaceae	g__Serratia	#FF8C00	s__Serratia_marcescens
1074f2cdf2fc16b5013c35421963c179	M6	10	0	0.031856787	k__Bacteria	p__Proteobacteria	c__Gammaproteobacteria	o__Burkholderiales	f__Comamonadaceae	g__Schlegelella	#FF8C00	s__
9153a35e75c39e4b78551cc819506e0b	M6	11	3465	0.67087078	k__Bacteria	p__Actinobacteriota	c__Actinobacteria	o__Actinomycetales	f__Actinomycetaceae	g__Actinomyces	#FF8C00	s__
f457fc4ba2bea032777b9d7d41686ad9	M6	38	427	0.38802671	k__Bacteria	p__Proteobacteria	c__Alphaproteobacteria	o__Sphingomonadales	f__Sphingomonadaceae	g__Zymomonas	#FF8C00	s__Zymomonas_mobilis
e521208faa7cbbe0ff584c238c6f7c6f	M6	34	729	0.018635299	k__Bacteria	p__Firmicutes	c__Clostridia	o__Lachnospirales	f__Lachnospiraceae	g__Stomatobaculum	#FF8C00	s__
951ff350ce4d3a96b2dc776bf8953da3	M6	35	1450	0.067138638	k__Bacteria	p__Firmicutes	c__Bacilli	o__Lactobacillales	f__Streptococcaceae	g__Streptococcus	#FF8C00	s__
e704f47e1f45aa7fa908e119a64ba031	M6	34	0	0.020476732	k__Bacteria	p__Proteobacteria	c__Gammaproteobacteria	o__Pasteurellales	f__Pasteurellaceae	g__Haemophilus	#FF8C00	s__
dd8a1ff7d189ef6f57a6e3b6e6ca80fe	M7	7	1096	0.156116669	k__Bacteria	p__Actinobacteriota	c__Actinobacteria	o__Actinomycetales	f__Actinomycetaceae	g__Actinomyces	#9ACD32	s__Actinomyces_gerencseriae
5a87f0ccfb52d21b1cec08fdca818c74	M7	14	38	0.014031718	k__Bacteria	p__Bacteroidota	c__Bacteroidia	o__Flavobacteriales	f__Flavobacteriaceae	g__Capnocytophaga	#9ACD32	s__Capnocytophaga_ochracea
ab5816228921c8291e2733bf73c4d877	M7	11	6015	0.035024051	k__Bacteria	p__Fusobacteriota	c__Fusobacteriia	o__Fusobacteriales	f__Leptotrichiaceae	g__Leptotrichia	#9ACD32	s__Leptotrichia_trevisanii
e44ad50c16ccf9892d665eb63b35347b	M7	7	0	0.167238923	k__Bacteria	p__Proteobacteria	c__Alphaproteobacteria	o__Sphingomonadales	f__Sphingomonadaceae	g__Sphingomonas	#9ACD32	s__Sphingomonas_parapaucimobilis
588ece46515d7614b86f546420c96f73	M7	7	0	0.019813816	k__Bacteria	p__Bacteroidota	c__Bacteroidia	o__Bacteroidales	f__Prevotellaceae	g__Prevotella	#9ACD32	s__Prevotella_intermedia
1ec4b20f4974e13073b58ff5e4f5672a	M7	8	0	0.018046041	k__Bacteria	p__Desulfobacterota	c__Desulfovibrionia	o__Desulfovibrionales	f__Desulfovibrionaceae	g__Desulfovibrio	#9ACD32	s__
50ab9d74daf6b3f779d7741557300d46	M7	1	0	0.02382814	k__Bacteria	p__Proteobacteria	c__Gammaproteobacteria	o__Burkholderiales	f__Comamonadaceae	g__Delftia	#9ACD32	s__
825dff44714f378b256dbdc947ea28e8	M7	13	11	0.010606653	k__Bacteria	p__Bacteroidota	c__Bacteroidia	o__Bacteroidales	f__Marinifilaceae	g__Odoribacter	#9ACD32	s__
3e621acee5f7fe0b6a05aeddf3fb1795	M7	14	130	0.017088496	k__Bacteria	p__Bacteroidota	c__Bacteroidia	o__Bacteroidales	f__Rikenellaceae	g__Alistipes	#9ACD32	s__
8b7bca5585a43fc59c46c3e4eb40e98d	M7	6	0	0.01068031	k__Bacteria	p__Actinobacteriota	c__Actinobacteria	o__Actinomycetales	f__Actinomycetaceae	g__Actinomyces	#9ACD32	s__
4b662b68efbfb38a8f85056896cc9757	M7	2	439	0.967820226	k__Bacteria	p__Actinobacteriota	c__Actinobacteria	o__Micrococcales	f__Micrococcaceae	g__Rothia	#9ACD32	s__Rothia_dentocariosa
1d9a14604615f1ee43ce3d750b77ab92	M7	19	2253	0.02217085	k__Bacteria	p__Firmicutes	c__Bacilli	o__Lactobacillales	f__Lactobacillaceae	g__Lactobacillus	#9ACD32	s__
871f3657d8f1be042332ec75cd031b7b	M7	15	1287	0.091040435	k__Bacteria	p__Proteobacteria	c__Gammaproteobacteria	o__Burkholderiales	f__Neisseriaceae	g__Eikenella	#9ACD32	s__
ce14c5cf54f2451e453a9e95e367d109	M7	8	0	0.022575966	k__Bacteria	p__Firmicutes	c__Bacilli	o__Lactobacillales	f__Streptococcaceae	g__Streptococcus	#9ACD32	s__Streptococcus_agalactiae
c84ab764c42bc98656342e229ab24e93	M7	15	1633	0.047766766	k__Bacteria	p__Actinobacteriota	c__Actinobacteria	o__Propionibacteriales	f__Propionibacteriaceae	g__Pseudopropionibacterium	#9ACD32	s__Pseudopropionibacterium_propionicum
581cb01ba59d823cb536346a98f4bb4d	M7	15	27	0.617690203	k__Bacteria	p__Actinobacteriota	c__Actinobacteria	o__Actinomycetales	f__Actinomycetaceae	g__F0332	#9ACD32	s__
ea2e8300131eb47bf9c8af3ab3c3c4d6	M7	7	0	0.429348461	k__Bacteria	p__Actinobacteriota	c__Actinobacteria	o__Micrococcales	f__Microbacteriaceae	g__Curtobacterium	#9ACD32	s__
599b1e3fdb53d198769e9b5c6ccad98e	M7	6	0	0.055242983	k__Bacteria	p__Firmicutes	c__Clostridia	o__Peptostreptococcales-Tissierellales	f__Peptostreptococcales-Tissierellales	g__Parvimonas	#9ACD32	s__
604703ad81ebdb871819766cc9dbecfc	M7	17	6	0.010606653	k__Bacteria	p__Firmicutes	c__Bacilli	o__Lactobacillales	f__Lactobacillaceae	g__Lactobacillus	#9ACD32	s__
2ebf9ecb4f9c2f75d7db3823150dce6d	M7	17	1191	0.229442521	k__Bacteria	p__Proteobacteria	c__Gammaproteobacteria	o__Pasteurellales	f__Pasteurellaceae	g__Aggregatibacter	#9ACD32	s__Aggregatibacter_aphrophilus
7e7de2ad015553b258562a3c71d3115f	M7	2	211	0.22973715	k__Bacteria	p__Actinobacteriota	c__Actinobacteria	o__Actinomycetales	f__Actinomycetaceae	g__Actinomyces	#9ACD32	s__
8baf53a22ca53990420b65ab9674d4f1	M7	6	765	0.021250134	k__Bacteria	p__Proteobacteria	c__Gammaproteobacteria	o__Pseudomonadales	f__Moraxellaceae	g__Acinetobacter	#9ACD32	s__Acinetobacter_wuhouensis
d23b0f397746cce641e37c1b35070a85	M7	7	300	0.027032233	k__Bacteria	p__Bacteroidota	c__Bacteroidia	o__Bacteroidales	f__Prevotellaceae	g__Prevotella	#9ACD32	s__Prevotella_loescheii
a2e87e599190c6391836f38e135854a8	M7	8	0	0.01506292	k__Bacteria	p__Proteobacteria	c__Gammaproteobacteria	o__Burkholderiales	f__Neisseriaceae	g__Kingella	#9ACD32	s__
143407fdfbadbef1929db98312c6ad97	M7	7	0	0.236255822	k__Bacteria	p__Cyanobacteria	c__Cyanobacteriia	o__Chloroplast	f__Chloroplast	g__Chloroplast	#9ACD32	s__
a33247e1d1532009a754d444169a701d	M7	17	0	0.030751927	k__Bacteria	p__Fusobacteriota	c__Fusobacteriia	o__Fusobacteriales	f__Leptotrichiaceae	g__Leptotrichia	#9ACD32	s__Leptotrichia_goodfellowii
8515aadba60d0563606b9993bbca6f0e	M7	7	0	0.067028152	k__Bacteria	p__Proteobacteria	c__Alphaproteobacteria	o__Rhizobiales	f__Beijerinckiaceae	g__Methylobacterium-Methylorubrum	#9ACD32	s__
44d5e4cf06bcf3a466d949e8dd13e0ac	M7	15	2232	0.016904353	k__Bacteria	p__Proteobacteria	c__Alphaproteobacteria	o__Sphingomonadales	f__Sphingomonadaceae	g__Sphingomonas	#9ACD32	s__Sphingomonas_paucimobilis
c626cf0dcf192c8dbc9a13953a146bbb	M7	13	1551	0.676542393	k__Bacteria	p__Proteobacteria	c__Gammaproteobacteria	o__Burkholderiales	f__Comamonadaceae	g__Comamonas	#9ACD32	s__
2ac7e4ed4051c4566ecf73d11392f30f	M7	17	0	0.017604097	k__Bacteria	p__Proteobacteria	c__Gammaproteobacteria	o__Pseudomonadales	f__Moraxellaceae	g__Acinetobacter	#9ACD32	s__
d881f447ded933c782b33f0ed029eb81	M7	10	5299	0.046219962	k__Bacteria	p__Bacteroidota	c__Bacteroidia	o__Bacteroidales	f__Porphyromonadaceae	g__Porphyromonas	#9ACD32	s__
a54aa8a16372edba2577f1c9c87e5c29	M7	10	1263	0.048908454	k__Bacteria	p__Proteobacteria	c__Gammaproteobacteria	o__Pseudomonadales	f__Moraxellaceae	g__Acinetobacter	#9ACD32	s__
133d9945e4544e0acfe682f9f96b194d	M7	10	2518	0.014989263	k__Bacteria	p__Bacteroidota	c__Bacteroidia	o__Bacteroidales	f__Prevotellaceae	g__Prevotella	#9ACD32	s__Prevotella_scopos
ad8f746866e3ea19e05274c574fea662	M7	8	0	0.037049627	k__Bacteria	p__Proteobacteria	c__Gammaproteobacteria	o__Burkholderiales	f__Neisseriaceae	g__	#9ACD32	s__
00d15d062c17dd3143d62e53b3d538c3	M7	7	0	0.083932505	k__Bacteria	p__Actinobacteriota	c__Actinobacteria	o__Corynebacteriales	f__Corynebacteriaceae	g__Corynebacterium	#9ACD32	s__Corynebacterium_durum
8eb4eb44f59b9639052aa1eaf2d5fff4	M7	8	0	0.01834067	k__Bacteria	p__Actinobacteriota	c__Actinobacteria	o__Actinomycetales	f__Actinomycetaceae	g__Actinomyces	#9ACD32	s__
dc2c9481b85acf0e922ee1a55c9801d6	M7	8	283	0.048724311	k__Bacteria	p__Fusobacteriota	c__Fusobacteriia	o__Fusobacteriales	f__Fusobacteriaceae	g__Fusobacterium	#9ACD32	s__
b03c69d685f5fed076e5e202e6246623	M7	17	0	0.018193356	k__Bacteria	p__Actinobacteriota	c__Actinobacteria	o__Actinomycetales	f__Actinomycetaceae	g__Actinomyces	#9ACD32	s__Pauljensenia_hongkongensis
70dfc75fb29592c1daad45f91dcfe79c	M7	12	4710	0.110412308	k__Bacteria	p__Fusobacteriota	c__Fusobacteriia	o__Fusobacteriales	f__Leptotrichiaceae	g__Leptotrichia	#9ACD32	s__
73565dc8d7c401b6ec562dacab0b98af	M7	10	1346	0.354475805	k__Bacteria	p__Actinobacteriota	c__Actinobacteria	o__Actinomycetales	f__Actinomycetaceae	g__Actinomyces	#9ACD32	s__Actinomyces_naeslundii
43fc7c9f73a266dc502acb9a3c851de8	M7	8	2988	0.036828655	k__Bacteria	p__Actinobacteriota	c__Actinobacteria	o__Actinomycetales	f__Actinomycetaceae	g__Actinomyces	#9ACD32	s__
3e69a28b64d31a840fb79550e925b42d	M7	17	2879	0.014989263	k__Bacteria	p__Firmicutes	c__Clostridia	o__Lachnospirales	f__Lachnospiraceae	g__Johnsonella	#9ACD32	s__
f25beb7563e6c05145282a009e1451cd	M7	8	684	0.018451156	k__Bacteria	p__Firmicutes	c__Clostridia	o__Lachnospirales	f__Lachnospiraceae	g__Johnsonella	#9ACD32	s__Johnsonella_ignava
cca5e590b79a1c48cac4942391b93833	M7	10	559	0.075388257	k__Bacteria	p__Actinobacteriota	c__Actinobacteria	o__Corynebacteriales	f__Corynebacteriaceae	g__Corynebacterium	#9ACD32	s__Corynebacterium_durum
39e83abd753d0f4fbea16e3c507da4bb	M8	32	35	0.012705886	k__Bacteria	p__Campilobacterota	c__Campylobacteria	o__Campylobacterales	f__Helicobacteraceae	g__Wolinella	#7700FF	s__
dcca01a064a66f95f30b172cc776c514	M8	34	850	0.020918676	k__Bacteria	p__Patescibacteria	c__Saccharimonadia	o__Saccharimonadales	f__Saccharimonadaceae	g__Candidatus_Saccharimonas	#7700FF	s__TM7_phylum
d6599d9274b3dc093ed7808da969d0ca	M8	33	12	0.054653724	k__Bacteria	p__Spirochaetota	c__Spirochaetia	o__Spirochaetales	f__Spirochaetaceae	g__Treponema	#7700FF	s__Treponema_denticola
c1de584a5c5f2fb475f0944fc04e8e68	M8	32	0	0.011969313	k__Bacteria	p__Spirochaetota	c__Spirochaetia	o__Spirochaetales	f__Spirochaetaceae	g__Treponema	#7700FF	s__
c355b95f939b0ccb67a54e216584cb2a	M8	32	0	0.016536066	k__Bacteria	p__Firmicutes	c__Clostridia	o__Peptostreptococcales-Tissierellales	f__Peptostreptococcaceae	g__[Eubacterium]_yurii_group	#7700FF	s__[Eubacterium]_yurii
c12988cb1a7d635df650e6f142e98ac4	M8	32	0	0.104409237	k__Bacteria	p__Firmicutes	c__Clostridia	o__Lachnospirales	f__Lachnospiraceae	g__Catonella	#7700FF	s__
83946f848024c6e39c0c4ba1d86ff2cd	M8	34	70	0.021139648	k__Bacteria	p__Patescibacteria	c__Saccharimonadia	o__Saccharimonadales	f__Saccharimonadaceae	g__Candidatus_Saccharimonas	#7700FF	s__TM7_phylum
c8954e30c5b7f77a677cd643b2a7809f	M8	34	0	0.055169325	k__Bacteria	p__Firmicutes	c__Clostridia	o__Peptostreptococcales-Tissierellales	f__Peptostreptococcales-Tissierellales	g__W5053	#7700FF	s__Peptostreptococcaceae_bacterium
edc8df6bad6aa3b23b9c4441d4230012	M8	32	0	0.098700796	k__Bacteria	p__Spirochaetota	c__Spirochaetia	o__Spirochaetales	f__Spirochaetaceae	g__Treponema	#7700FF	s__
1966b88a03136b124389e80be51a83bc	M8	32	0	0.03067827	k__Bacteria	p__Firmicutes	c__Clostridia	o__Lachnospirales	f__Lachnospiraceae	g__Catonella	#7700FF	s__
67aebcd47782c0160494ea4f7602f29e	M8	32	0	2.166519291	k__Bacteria	p__Bacteroidota	c__Bacteroidia	o__Bacteroidales	f__F082	g__F082	#7700FF	s__Bacteroidia_bacterium
960aab81197a3292bbbfaf61f48510dd	M8	34	0	0.055169325	k__Bacteria	p__Spirochaetota	c__Spirochaetia	o__Spirochaetales	f__Spirochaetaceae	g__Treponema	#7700FF	s__Treponema_medium
5a9f7a94a96c04e2430fe13480ae3bc6	M8	32	197	0.132693644	k__Bacteria	p__Spirochaetota	c__Spirochaetia	o__Spirochaetales	f__Spirochaetaceae	g__Treponema	#7700FF	s__Treponema_putidum
1ef9e2086820ff6eeb3909dfff04b4cb	M8	32	0	0.223513108	k__Bacteria	p__Firmicutes	c__Clostridia	o__Peptostreptococcales-Tissierellales	f__Peptostreptococcales-Tissierellales	g__	#7700FF	s__
6e300bca9525ce95445877e61260d9d2	M8	34	221	0.068648613	k__Bacteria	p__Firmicutes	c__Negativicutes	o__Veillonellales-Selenomonadales	f__Selenomonadaceae	g__Selenomonas	#7700FF	s__
b606059bbe03e12b75aba37b5e76af07	M8	33	527	0.014215861	k__Bacteria	p__Firmicutes	c__Clostridia	o__Peptococcales	f__Peptococcaceae	g__Peptococcus	#7700FF	s__
fc42c3921f3da149e89093d54bbe710a	M8	32	0	0.0251908	k__Bacteria	p__Spirochaetota	c__Spirochaetia	o__Spirochaetales	f__Spirochaetaceae	g__Treponema	#7700FF	s__
3003a3c0ddb5eb3776eae5feb5d20ad6	M8	27	697	0.03395602	k__Bacteria	p__Actinobacteriota	c__Actinobacteria	o__Actinomycetales	f__Actinomycetaceae	g__Actinomyces	#7700FF	s__Schaalia_meyeri
c579a69d20db46b7670d611c8f06d69c	M8	32	496	0.113395429	k__Bacteria	p__Spirochaetota	c__Spirochaetia	o__Spirochaetales	f__Spirochaetaceae	g__Treponema	#7700FF	s__
8fb737c1355e1100af26d917f07d44ea	M8	34	77	0.025706401	k__Bacteria	p__Firmicutes	c__Clostridia	o__Peptostreptococcales-Tissierellales	f__Peptostreptococcales-Tissierellales	g__W5053	#7700FF	s__Peptostreptococcaceae_bacterium
1ec6445c4f37d788cf514b88a0310557	M8	31	398	0.017456782	k__Bacteria	p__Spirochaetota	c__Spirochaetia	o__Spirochaetales	f__Spirochaetaceae	g__Treponema	#7700FF	s__Treponema_socranskii
3be716ce6fb8ad1a248536315fc46f2e	M8	34	236	0.012816372	k__Bacteria	p__Spirochaetota	c__Spirochaetia	o__Spirochaetales	f__Spirochaetaceae	g__Treponema	#7700FF	s__Treponema_socranskii
c1874a26f5bafd218fb791cc0be2d4cf	M8	32	0	0.043347327	k__Bacteria	p__Spirochaetota	c__Spirochaetia	o__Spirochaetales	f__Spirochaetaceae	g__Treponema	#7700FF	s__
0ac81f5b1143565c25fdfb8deb4206e8	M8	32	0	0.016057294	k__Bacteria	p__Spirochaetota	c__Spirochaetia	o__Spirochaetales	f__Spirochaetaceae	g__Treponema	#7700FF	s__
440fd3b3d74f251ba3bc4329a84b1703	M8	32	0	0.152728432	k__Bacteria	p__Firmicutes	c__Clostridia	o__Lachnospirales	f__Lachnospiraceae	g__Roseburia	#7700FF	s__Lachnospiraceae_bacterium
268db1fc837677132e59a1fd68dd947f	M8	32	0	0.078555521	k__Bacteria	p__Spirochaetota	c__Spirochaetia	o__Spirochaetales	f__Spirochaetaceae	g__Treponema	#7700FF	s__
5c4563c320edff4f76b9638e39d6db87	M8	32	31	0.167275751	k__Bacteria	p__Firmicutes	c__Clostridia	o__Lachnospirales	f__Defluviitaleaceae	g__Defluviitaleaceae_UCG-011	#7700FF	s__Lachnospiraceae_bacterium
a7b12818703d0d2cd12a310a07165857	M8	32	0	0.014215861	k__Bacteria	p__Firmicutes	c__Bacilli	o__Acholeplasmatales	f__Acholeplasmataceae	g__Acholeplasma	#7700FF	s__
50f9a1abf77362ba789552f22c652c74	M9	10	528	0.195744302	k__Bacteria	p__Proteobacteria	c__Gammaproteobacteria	o__Cardiobacteriales	f__Cardiobacteriaceae	g__Cardiobacterium	#00AA88	s__Cardiobacterium_hominis
ec6da954c5e1a142590e529ff53c95cf	M9	15	848	0.374989366	k__Bacteria	p__Proteobacteria	c__Gammaproteobacteria	o__Burkholderiales	f__Neisseriaceae	g__Kingella	#00AA88	s__Kingella_oralis
3967daa5f59be77abd0b64ed1b993c1b	M9	14	3822	0.506872779	k__Bacteria	p__Firmicutes	c__Bacilli	o__Lactobacillales	f__Streptococcaceae	g__Streptococcus	#00AA88	s__
092b295e692a2da81b6c71ecf5c1914a	M9	15	564	0.148088022	k__Bacteria	p__Firmicutes	c__Negativicutes	o__Veillonellales-Selenomonadales	f__Selenomonadaceae	g__Selenomonas	#00AA88	s__
ed68cb697854ae53673ed82189c0cfb5	M9	18	5590	0.033182618	k__Bacteria	p__Bacteroidota	c__Bacteroidia	o__Flavobacteriales	f__Flavobacteriaceae	g__Capnocytophaga	#00AA88	s__
a7c071e0fefc70df1e20e6657da0827f	M9	10	166	0.145252216	k__Bacteria	p__Actinobacteriota	c__Actinobacteria	o__Propionibacteriales	f__Propionibacteriaceae	g__Pseudopropionibacterium	#00AA88	s__
f345fe8c325e0401323f255209ec53c1	M9	12	320	0.506099378	k__Bacteria	p__Actinobacteriota	c__Actinobacteria	o__Actinomycetales	f__Actinomycetaceae	g__Actinomyces	#00AA88	s__
b1b8489be1e5d25fd34aea5700d3f394	M9	11	1652	0.160057335	k__Bacteria	p__Actinobacteriota	c__Coriobacteriia	o__Coriobacteriales	f__Atopobiaceae	g__Olsenella	#00AA88	s__
9b0c460fe914ded90d17900a772409a3	M9	15	52	0.027952949	k__Bacteria	p__Actinobacteriota	c__Coriobacteriia	o__Coriobacteriales	f__Atopobiaceae	g__Olsenella	#00AA88	s__Olsenella_uli
cf56403b3a12699059c26dc0426526ec	M9	16	1210	0.031746301	k__Bacteria	p__Bacteroidota	c__Bacteroidia	o__Flavobacteriales	f__Flavobacteriaceae	g__Capnocytophaga	#00AA88	s__Capnocytophaga_ochracea
3359b203243835ac7dc9610a9c1d5563	M9	9	0	0.135750423	k__Bacteria	p__Actinobacteriota	c__Actinobacteria	o__Actinomycetales	f__Actinomycetaceae	g__Actinomyces	#00AA88	s__Actinomyces_massiliensis
857299d3777dd652f6d510030e99bb42	M9	10	2855	0.150224084	k__Bacteria	p__Actinobacteriota	c__Actinobacteria	o__Actinomycetales	f__Actinomycetaceae	g__Actinomyces	#00AA88	s__Schaalia_odontolytica
d73541eea88b08c91bcd285c3ec70edb	M9	15	739	0.293229752	k__Bacteria	p__Fusobacteriota	c__Fusobacteriia	o__Fusobacteriales	f__Leptotrichiaceae	g__Leptotrichia	#00AA88	s__Leptotrichia_wadei
b58880d14a112ab7886e4e353ee01f88	M9	13	930	0.069311529	k__Bacteria	p__Firmicutes	c__Negativicutes	o__Veillonellales-Selenomonadales	f__Veillonellaceae	g__Dialister	#00AA88	s__Dialister_pneumosintes
c576c18f6b30528083d87ade0c486131	M9	15	0	0.0125954	k__Bacteria	p__Actinobacteriota	c__Actinobacteria	o__Actinomycetales	f__Actinomycetaceae	g__Actinomyces	#00AA88	s__
7952ace48f7828cce1b1e36c146c48f2	M9	14	3804	0.057600016	k__Bacteria	p__Firmicutes	c__Negativicutes	o__Veillonellales-Selenomonadales	f__Selenomonadaceae	g__	#00AA88	s__
969919eb5ccb9cb9d1a57ed47aef42cb	M9	14	443	0.206093154	k__Bacteria	p__Actinobacteriota	c__Actinobacteria	o__Actinomycetales	f__Actinomycetaceae	g__Actinomyces	#00AA88	s__Actinomyces_oris
afe9211c836f7b7ae1e4a99345a6e371	M9	15	0	0.034287478	k__Bacteria	p__Actinobacteriota	c__Actinobacteria	o__Actinomycetales	f__Actinomycetaceae	g__Actinomyces	#00AA88	s__Actinomyces_israelii
d365f3ba67a559e9ee63b0d57aabf364	M9	15	0	0.07310488	k__Bacteria	p__Actinobacteriota	c__Actinobacteria	o__Actinomycetales	f__Actinomycetaceae	g__Actinomyces	#00AA88	s__
07a68b05cc66d01fe29d260fc21dcd7d	M9	13	85	0.035760624	k__Bacteria	p__Fusobacteriota	c__Fusobacteriia	o__Fusobacteriales	f__Leptotrichiaceae	g__Leptotrichia	#00AA88	s__Leptotrichia_wadei
337a545573fc25956ebcd658f367d9fa	M9	9	0	0.012300771	k__Bacteria	p__Bacteroidota	c__Bacteroidia	o__Flavobacteriales	f__Flavobacteriaceae	g__Capnocytophaga	#00AA88	s__Capnocytophaga_ochracea
dfd39479b808e02a3e3f24809ebe6432	M9	9	135	0.059883393	k__Bacteria	p__Actinobacteriota	c__Actinobacteria	o__Actinomycetales	f__Actinomycetaceae	g__Actinomyces	#00AA88	s__
a39d166f34a4ea279dd06f16d4d5b59c	M9	10	156	0.024306912	k__Bacteria	p__Actinobacteriota	c__Actinobacteria	o__Bifidobacteriales	f__Bifidobacteriaceae	g__Scardovia	#00AA88	s__Scardovia_wiggsiae
a06dfe6849fe9711114fa19079fb8acb	M9	8	0	0.033992849	k__Bacteria	p__Firmicutes	c__Negativicutes	o__Veillonellales-Selenomonadales	f__Selenomonadaceae	g__Selenomonas	#00AA88	s__Selenomonas_artemidis
da0ddc9eb50c56e7722e8087bf7271d3	M9	15	813	0.014289518	k__Bacteria	p__Firmicutes	c__Clostridia	o__Lachnospirales	f__Lachnospiraceae	g__	#00AA88	s__
1a1a373b3abf4cd1e87d1ad8e0fe8ea9	M9	7	1477	0.017125325	k__Bacteria	p__Bacteroidota	c__Bacteroidia	o__Bacteroidales	f__Prevotellaceae	g__Prevotella	#00AA88	s__
