# Supplementary material for: Microbiome of diseased and healthy implants—a comprehensive microbial data analysis
Source: Front Cell Infect Microbiol. 2024 Aug 29;14:1445751. doi: 10.3389/fcimb.2024.1445751 (PMC11390503; doi:10.3389/fcimb.2024.1445751)
Supplement: Supplementary Table 3 — Genera in co-abundance group used for network construction of peri-implant mucositis group. [file DataSheet3.csv]

name	module	degree	betweenness	Abundance	Kingdom	Phylum	Class	Order	Family	Genus	color_m	Species
407d317c4dc4a25a72ec10fb0845ef77	M1	3	0	3.765714017	k__Bacteria	p__Firmicutes	c__Bacilli	o__Lactobacillales	f__Streptococcaceae	g__Streptococcus	#5599FF	s__
e77794bc38566bfe560ae399b552c15c	M1	10	591	0.606065362	k__Bacteria	p__Firmicutes	c__Bacilli	o__Staphylococcales	f__Gemellaceae	g__Gemella	#5599FF	s__
62d8e6617d65eba72e7e2271990a4926	M1	30	132	0.040700807	k__Bacteria	p__Spirochaetota	c__Spirochaetia	o__Spirochaetales	f__Spirochaetaceae	g__Treponema	#5599FF	s__Treponema_pedis
d4ead30c338e65be305396097bb5282b	M1	33	1307	0.044362834	k__Bacteria	p__Spirochaetota	c__Spirochaetia	o__Spirochaetales	f__Spirochaetaceae	g__Treponema	#5599FF	s__
695332ddd149cc47b683efe7219f3f23	M1	13	412	0.98576518	k__Bacteria	p__Bacteroidota	c__Bacteroidia	o__Bacteroidales	f__Porphyromonadaceae	g__Porphyromonas	#5599FF	s__Porphyromonas_gingivalis
a56051e7392a98e9a45c32354e8fdebd	M1	32	5029	0.323304613	k__Bacteria	p__Firmicutes	c__Clostridia	o__Peptostreptococcales-Tissierellales	f__Anaerovoracaceae	g__[Eubacterium]_nodatum_group	#5599FF	s__[Eubacterium]_nodatum
f941eb2c9f2f46b6bded492d9a0eb8b1	M1	13	993	0.043578114	k__Bacteria	p__Firmicutes	c__Negativicutes	o__Veillonellales-Selenomonadales	f__Selenomonadaceae	g__Selenomonas	#5599FF	s__Selenomonas_sputigena
cf5acb67cbf9531e608410572dffb0f7	M1	11	4752	0.186658715	k__Bacteria	p__Proteobacteria	c__Gammaproteobacteria	o__Burkholderiales	f__Neisseriaceae	g__Neisseria	#5599FF	s__
2a3b223d31c2b061eeb3a4b3033914c4	M1	5	293	0.019984201	k__Bacteria	p__Bacteroidota	c__Bacteroidia	o__Bacteroidales	f__Prevotellaceae	g__Prevotella	#5599FF	s__Prevotella_oris
b28d66b670f3b8232c11b410ee9f7e9b	M1	20	3491	0.733765452	k__Bacteria	p__Bacteroidota	c__Bacteroidia	o__Bacteroidales	f__Porphyromonadaceae	g__Porphyromonas	#5599FF	s__Porphyromonas_endodontalis
4270c9586770df52781498737b4c1a0d	M1	28	0	0.019617998	k__Bacteria	p__Spirochaetota	c__Spirochaetia	o__Spirochaetales	f__Spirochaetaceae	g__Treponema	#5599FF	s__
a2d5d77774c0f6577541c95bbe5ca6ef	M1	33	825	0.174783287	k__Bacteria	p__Firmicutes	c__Clostridia	o__Peptostreptococcales-Tissierellales	f__Anaerovoracaceae	g__Family_XIII_AD3011_group	#5599FF	s__
f0f4b64f9f6eb256d156d67e84d79364	M1	18	1431	0.014805049	k__Bacteria	p__Firmicutes	c__Bacilli	o__Lactobacillales	f__Streptococcaceae	g__Streptococcus	#5599FF	s__
67aebcd47782c0160494ea4f7602f29e	M1	29	385	0.049646614	k__Bacteria	p__Bacteroidota	c__Bacteroidia	o__Bacteroidales	f__F082	g__F082	#5599FF	s__Bacteroidia_bacterium
9b0c460fe914ded90d17900a772409a3	M1	5	840	0.881240485	k__Bacteria	p__Actinobacteriota	c__Coriobacteriia	o__Coriobacteriales	f__Atopobiaceae	g__Olsenella	#5599FF	s__Olsenella_uli
448df6a475edcccc5b389fe189f85fd5	M1	18	46	0.165105074	k__Bacteria	p__Bacteroidota	c__Bacteroidia	o__Bacteroidales	f__Prevotellaceae	g__Prevotella	#5599FF	s__Prevotella_baroniae
d1009a61ea78d1b7e548008caf4f7aff	M1	13	616	0.692960016	k__Bacteria	p__Firmicutes	c__Negativicutes	o__Veillonellales-Selenomonadales	f__Selenomonadaceae	g__Selenomonas	#5599FF	s__Selenomonas_sputigena
98679ce00beb048dfa099128eef70f21	M1	12	1035	0.19121009	k__Bacteria	p__Bacteroidota	c__Bacteroidia	o__Bacteroidales	f__	g__Phocaeicola	#5599FF	s__Phocaeicola_abscessus
5f60f45c3b09df31d26d0d930ac7dffc	M1	15	3390	0.019827257	k__Bacteria	p__Spirochaetota	c__Spirochaetia	o__Spirochaetales	f__Spirochaetaceae	g__Treponema	#5599FF	s__Treponema_vincentii
3769c715bf401a066e6f7be0bab58b0f	M1	13	2338	0.054354934	k__Bacteria	p__Firmicutes	c__Clostridia	o__Lachnospirales	f__Lachnospiraceae	g__Moryella	#5599FF	s__
425e58e06fa7c9965ae44ad2f93c5c47	M1	7	2906	0.158513427	k__Bacteria	p__Firmicutes	c__Clostridia	o__Lachnospirales	f__Lachnospiraceae	g__Shuttleworthia	#5599FF	s__Shuttleworthia_satelles
ed2368d368c955af6f29a71aeab4bfb7	M1	32	18116	0.046821623	k__Bacteria	p__Firmicutes	c__Clostridia	o__Peptococcales	f__Peptococcaceae	g__Peptococcus	#5599FF	s__
5c4563c320edff4f76b9638e39d6db87	M1	34	4167	0.168243954	k__Bacteria	p__Firmicutes	c__Clostridia	o__Lachnospirales	f__Defluviitaleaceae	g__Defluviitaleaceae_UCG-011	#5599FF	s__Lachnospiraceae_bacterium
ec2aa7ec1fbb7d63551595bba1feecb8	M1	31	3069	0.081820132	k__Bacteria	p__Bacteroidota	c__Bacteroidia	o__Bacteroidales	f__Marinifilaceae	g__Odoribacter	#5599FF	s__
52b1ccb4044a8e281fb9395a1995cb40	M1	28	0	0.015642084	k__Bacteria	p__Elusimicrobiota	c__Endomicrobia	o__Endomicrobiales	f__Endomicrobiaceae	g__Endomicrobium	#5599FF	s__
5bd2c7c026b4fbc62ff437676e9415e4	M1	30	310	0.02704668	k__Bacteria	p__Spirochaetota	c__Spirochaetia	o__Spirochaetales	f__Spirochaetaceae	g__Treponema	#5599FF	s__
19b699fcf40dfdeb5ed8ace52f4f2dc8	M1	15	515	0.079465972	k__Bacteria	p__Bacteroidota	c__Bacteroidia	o__Bacteroidales	f__Prevotellaceae	g__Prevotella	#5599FF	s__Prevotella_intermedia
71a55ac187dc159137d08b046454ee0f	M1	20	12941	0.088359465	k__Bacteria	p__Firmicutes	c__Negativicutes	o__Veillonellales-Selenomonadales	f__Veillonellaceae	g__Veillonella	#5599FF	s__
a6108d81191ba7352c84092f777c6f04	M1	21	627	0.011927743	k__Bacteria	p__Bacteroidota	c__Bacteroidia	o__Bacteroidales	f__Prevotellaceae	g__Prevotellaceae	#5599FF	s__
0bd6003f19796557893ac193453301a1	M1	29	138	0.014805049	k__Bacteria	p__Spirochaetota	c__Spirochaetia	o__Spirochaetales	f__Spirochaetaceae	g__Treponema	#5599FF	s__Treponema_vincentii
52910203f1ea0286c77e6e091fadf678	M1	19	2153	0.022390675	k__Bacteria	p__Bacteroidota	c__Bacteroidia	o__Bacteroidales	f__Prevotellaceae	g__Prevotella	#5599FF	s__
21d8fffbcbda29bf01e0d338a0c2751e	M1	28	0	0.019879572	k__Bacteria	p__Firmicutes	c__Clostridia	o__Peptostreptococcales-Tissierellales	f__Anaerovoracaceae	g__	#5599FF	s__Peptostreptococcaceae_bacterium
c8954e30c5b7f77a677cd643b2a7809f	M1	30	1655	0.115510774	k__Bacteria	p__Firmicutes	c__Clostridia	o__Peptostreptococcales-Tissierellales	f__Peptostreptococcales-Tissierellales	g__W5053	#5599FF	s__Peptostreptococcaceae_bacterium
d011763912ae1ef6d79913434705cf05	M1	2	0	0.083023369	k__Bacteria	p__Firmicutes	c__Negativicutes	o__Veillonellales-Selenomonadales	f__Selenomonadaceae	g__Selenomonas	#5599FF	s__
a1cfa8e1a1f8257805ba162202e7d7b5	M1	25	8932	0.366464209	k__Bacteria	p__Spirochaetota	c__Spirochaetia	o__Spirochaetales	f__Spirochaetaceae	g__Treponema	#5599FF	s__Treponema_denticola
3d61a078c26fb6c52d83c6b7a8ec05f0	M1	29	2897	0.034579992	k__Bacteria	p__Firmicutes	c__Clostridia	o__Lachnospirales	f__Lachnospiraceae	g__Lachnospiraceae_NK3A20_group	#5599FF	s__
4dde74cee3c61316ffa56f501a7d1be9	M1	17	4146	0.049855873	k__Bacteria	p__Bacteroidota	c__Bacteroidia	o__Bacteroidales	f__Rikenellaceae	g__Rikenellaceae_RC9_gut_group	#5599FF	s__Bacteroidales_oral
1b9e2899fbd174578cb0edc05355377f	M1	43	9014	0.032278147	k__Bacteria	p__Synergistota	c__Synergistia	o__Synergistales	f__Synergistaceae	g__Candidatus_Tammella	#5599FF	s__Synergistales_bacterium
f0c793452d30becf718220892bbb0adf	M1	17	0	0.054407249	k__Bacteria	p__Fusobacteriota	c__Fusobacteriia	o__Fusobacteriales	f__Leptotrichiaceae	g__Leptotrichia	#5599FF	s__Leptotrichia_hofstadii
298da85412fd065fdf27a41bb9bd6aaf	M1	15	716	0.014229588	k__Bacteria	p__Firmicutes	c__Bacilli	o__Mycoplasmatales	f__Mycoplasmataceae	g__Mycoplasma	#5599FF	s__Metamycoplasma_hyosynoviae
de66f15d74192ca343160d6d709cf91b	M1	21	427	0.057493814	k__Bacteria	p__Spirochaetota	c__Spirochaetia	o__Spirochaetales	f__Spirochaetaceae	g__Treponema	#5599FF	s__Treponema_maltophilum
52efc63143a336bb83b2193daf721208	M1	28	2840	0.054511878	k__Bacteria	p__Bacteroidota	c__Bacteroidia	o__Flavobacteriales	f__Flavobacteriaceae	g__Capnocytophaga	#5599FF	s__Capnocytophaga_leadbetteri
ff0db948c372911804a96b516379908f	M1	30	974	0.014124959	k__Bacteria	p__Patescibacteria	c__Dojkabacteria	o__Dojkabacteria	f__Dojkabacteria	g__Dojkabacteria	#5599FF	s__
3f2f06e3df75096b96542ed56436eabb	M1	3	50	0.152340296	k__Bacteria	p__Firmicutes	c__Clostridia	o__Peptostreptococcales-Tissierellales	f__Anaerovoracaceae	g__Mogibacterium	#5599FF	s__Mogibacterium_timidum
6fa6a9b6fe8b9638bd8b63e9a6a1e956	M1	10	1639	0.044362834	k__Bacteria	p__Firmicutes	c__Negativicutes	o__Veillonellales-Selenomonadales	f__Selenomonadaceae	g__Selenomonas	#5599FF	s__
2c76fe2a24c0ee45c683b610a562a6a1	M1	30	747	0.043630428	k__Bacteria	p__Spirochaetota	c__Spirochaetia	o__Spirochaetales	f__Spirochaetaceae	g__Treponema	#5599FF	s__
0173dc82ba21be69026874a1ddbb7417	M1	30	3398	0.132513039	k__Bacteria	p__Actinobacteriota	c__Actinobacteria	o__Actinomycetales	f__Actinomycetaceae	g__Actinomyces	#5599FF	s__
0b2b40588d02ce4a23459e77358369b0	M1	16	966	0.011770799	k__Bacteria	p__Firmicutes	c__Negativicutes	o__Veillonellales-Selenomonadales	f__Selenomonadaceae	g__Selenomonas	#5599FF	s__
89386b334d94d8bbe7c063c7f71f1db3	M1	21	235	0.01773467	k__Bacteria	p__Spirochaetota	c__Spirochaetia	o__Spirochaetales	f__Spirochaetaceae	g__Sphaerochaeta	#5599FF	s__
6e5f0b6160d75c40b93ce292f5668dd9	M1	28	1221	0.030080931	k__Bacteria	p__Desulfobacterota	c__Desulfovibrionia	o__Desulfovibrionales	f__Desulfovibrionaceae	g__Desulfovibrio	#5599FF	s__Desulfovibrio_fairfieldensis
a7f74600ef36b8e9e2cd6122f774568b	M1	29	0	0.048757265	k__Bacteria	p__Patescibacteria	c__Dojkabacteria	o__Dojkabacteria	f__Dojkabacteria	g__Dojkabacteria	#5599FF	s__
50cc13ee3d364922ebc5be08f2fa6df3	M1	22	1232	0.037614242	k__Bacteria	p__Spirochaetota	c__Spirochaetia	o__Spirochaetales	f__Spirochaetaceae	g__Treponema	#5599FF	s__Treponema_medium
6451bf697c30364b7db0d60b06e177d1	M1	27	633	0.078785881	k__Bacteria	p__Chloroflexi	c__Anaerolineae	o__Anaerolineales	f__Anaerolineaceae	g__Flexilinea	#5599FF	s__Anaerolineaceae_bacterium
55eb92bfcb93af8cc97d96470f3ec399	M1	24	5	0.024117059	k__Bacteria	p__Firmicutes	c__Clostridia	o__Lachnospirales	f__Lachnospiraceae	g__	#5599FF	s__
0e18b867dd789d2ab56d5b5565c481e8	M1	19	866	0.018728649	k__Bacteria	p__Bacteroidota	c__Bacteroidia	o__Bacteroidales	f__p-2534-18B5_gut_group	g__p-2534-18B5_gut_group	#5599FF	s__
fbaffd1d0d145b7bee58da1f837140f5	M1	3	734	0.057598443	k__Bacteria	p__Firmicutes	c__Clostridia	o__Lachnospirales	f__Defluviitaleaceae	g__Defluviitaleaceae_UCG-011	#5599FF	s__
83946f848024c6e39c0c4ba1d86ff2cd	M1	32	1392	0.112058006	k__Bacteria	p__Patescibacteria	c__Saccharimonadia	o__Saccharimonadales	f__Saccharimonadaceae	g__Candidatus_Saccharimonas	#5599FF	s__TM7_phylum
d20adbaef72fc8e95360023746894a75	M1	19	979	0.01626986	k__Bacteria	p__Proteobacteria	c__Gammaproteobacteria	o__Pasteurellales	f__Pasteurellaceae	g__Aggregatibacter	#5599FF	s__
4d234f6721fe505d51d14e3ba61a925a	M1	34	2468	0.015118937	k__Bacteria	p__Firmicutes	c__Bacilli	o__Izemoplasmatales	f__Izemoplasmatales	g__Izemoplasmatales	#5599FF	s__
1aef41bc8de1974943ec213f78499625	M1	30	2829	0.011090708	k__Bacteria	p__Patescibacteria	c__Gracilibacteria	o__Absconditabacteriales_(SR1)	f__Absconditabacteriales_(SR1)	g__Absconditabacteriales_(SR1)	#5599FF	s__SR1_bacterium
05e065811727d47d3556f294dc0dd309	M1	26	5707	0.063091483	k__Bacteria	p__Firmicutes	c__Bacilli	o__Erysipelotrichales	f__Erysipelatoclostridiaceae	g__Eggerthia	#5599FF	s__Eggerthia_catenaformis
0b416a6922e33f25e364abe5f52aa743	M1	14	810	0.129583418	k__Bacteria	p__Firmicutes	c__Clostridia	o__Peptostreptococcales-Tissierellales	f__Peptostreptococcales-Tissierellales	g__Parvimonas	#5599FF	s__Peptostreptococcaceae_bacterium
cacfa81f2bc89116d93fe225248244da	M1	19	429	0.018676334	k__Bacteria	p__Bacteroidota	c__Bacteroidia	o__Bacteroidales	f__Prevotellaceae	g__Prevotella	#5599FF	s__
1981816024dd7463046957a2483fff4c	M1	17	1343	0.028668435	k__Bacteria	p__Proteobacteria	c__Gammaproteobacteria	o__Pasteurellales	f__Pasteurellaceae	g__Aggregatibacter	#5599FF	s__
133d9945e4544e0acfe682f9f96b194d	M1	20	94	0.010567562	k__Bacteria	p__Bacteroidota	c__Bacteroidia	o__Bacteroidales	f__Prevotellaceae	g__Prevotella	#5599FF	s__Prevotella_scopos
dfad16fc1b281f5edf9bf5a804789e10	M1	24	344	0.108343665	k__Bacteria	p__Actinobacteriota	c__Actinobacteria	o__Actinomycetales	f__Actinomycetaceae	g__Actinomyces	#5599FF	s__Actinomyces_oricola
7e321ef8fea668f366b0960598878bcc	M1	30	1148	0.067956746	k__Bacteria	p__Firmicutes	c__Clostridia	o__Peptostreptococcales-Tissierellales	f__Anaerovoracaceae	g__[Eubacterium]_nodatum_group	#5599FF	s__
d75e10705409a8e409928d03cc8b036e	M1	17	3531	0.038346647	k__Bacteria	p__Bacteroidota	c__Bacteroidia	o__Bacteroidales	f__Prevotellaceae	g__	#5599FF	s__
734fd10811d3a9b05a0ed9ecbe2fdce7	M1	20	4	0.015118937	k__Bacteria	p__Patescibacteria	c__Saccharimonadia	o__Saccharimonadales	f__Saccharimonadaceae	g__Candidatus_Saccharimonas	#5599FF	s__
3033b95cf189d9454d4a9a68468e82ad	M1	9	524	0.048077175	k__Bacteria	p__Firmicutes	c__Clostridia	o__Lachnospirales	f__Lachnospiraceae	g__Johnsonella	#5599FF	s__Firmicutes_oral
de3c70694bc22cd546d330bdaa36099b	M1	22	824	0.013392554	k__Bacteria	p__Bacteroidota	c__Bacteroidia	o__Bacteroidales	f__p-2534-18B5_gut_group	g__p-2534-18B5_gut_group	#5599FF	s__
e9467e9853d93a2e9f8f66c44ca84ffd	M1	13	2272	0.022233731	k__Bacteria	p__Bacteroidota	c__Bacteroidia	o__Bacteroidales	f__Prevotellaceae	g__	#5599FF	s__
d8cb744c811fa780dd595cf6df39bc60	M1	5	136	0.190163797	k__Bacteria	p__Bacteroidota	c__Bacteroidia	o__Bacteroidales	f__Prevotellaceae	g__Prevotella	#5599FF	s__
ed08e6947d06e27ae821ebf8d788ecf7	M1	28	0	0.019199481	k__Bacteria	p__Spirochaetota	c__Spirochaetia	o__Spirochaetales	f__Spirochaetaceae	g__Treponema	#5599FF	s__Treponema_medium
d808942215e58e683fa078155313cf78	M1	9	490	0.014648105	k__Bacteria	p__Firmicutes	c__Bacilli	o__Staphylococcales	f__Gemellaceae	g__Gemella	#5599FF	s__
baf96cbfb04de104d477f5193cddd866	M1	30	298	0.028877694	k__Bacteria	p__Fusobacteriota	c__Fusobacteriia	o__Fusobacteriales	f__Fusobacteriaceae	g__Fusobacterium	#5599FF	s__
a33b3d5ef758a982b468f8d078dac17d	M1	4	75	0.028930008	k__Bacteria	p__Firmicutes	c__Bacilli	o__Lactobacillales	f__Carnobacteriaceae	g__Granulicatella	#5599FF	s__
2c73458d05e4b7fd7a48402e67a75cae	M1	24	178	0.012817092	k__Bacteria	p__Firmicutes	c__Clostridia	o__Peptostreptococcales-Tissierellales	f__Anaerovoracaceae	g__Family_XIII_AD3011_group	#5599FF	s__
ad6dd5d82720028ed69bf40c286382f2	M1	14	0	0.047030881	k__Bacteria	p__Firmicutes	c__Clostridia	o__Lachnospirales	f__Lachnospiraceae	g__Butyrivibrio	#5599FF	s__Firmicutes_oral
8a01c2b5e628f1a999619202e5a90557	M1	29	40	0.013444868	k__Bacteria	p__Firmicutes	c__Negativicutes	o__Veillonellales-Selenomonadales	f__Selenomonadaceae	g__Selenomonas	#5599FF	s__Selenomonas_sputigena
2d29fd517dba141f83b0842ebc61f413	M1	18	8015	0.024535577	k__Bacteria	p__Bacteroidota	c__Bacteroidia	o__Bacteroidales	f__Prevotellaceae	g__Prevotella	#5599FF	s__
61046e2d939e1962d43c9f7a019749d7	M1	5	61	0.102118221	k__Bacteria	p__Bacteroidota	c__Bacteroidia	o__Bacteroidales	f__Rikenellaceae	g__Rikenellaceae_RC9_gut_group	#5599FF	s__Bacteroidia_bacterium
e42268b0ac2dfcff6550bcd5d4537603	M1	1	0	0.010044415	k__Bacteria	p__Firmicutes	c__Negativicutes	o__Veillonellales-Selenomonadales	f__Selenomonadaceae	g__	#5599FF	s__
14cc1a7753b862ad1f4a24777af2a81d	M1	1	0	0.114307537	k__Bacteria	p__Firmicutes	c__Clostridia	o__Peptostreptococcales-Tissierellales	f__Anaerovoracaceae	g__Mogibacterium	#5599FF	s__Mogibacterium_diversum
bb59744c085cfb5e58bd5f0210dd7532	M1	33	1745	0.094427965	k__Bacteria	p__Firmicutes	c__Clostridia	o__Peptostreptococcales-Tissierellales	f__Anaerovoracaceae	g__[Eubacterium]_saphenum_group	#5599FF	s__
7cd882153582d688baf49ee315818153	M1	25	1648	0.073920618	k__Bacteria	p__Firmicutes	c__Bacilli	o__Erysipelotrichales	f__Erysipelotrichaceae	g__Bulleidia	#5599FF	s__Bulleidia_extructa
0c507e88b96e46deb2da9bf9564671e4	M1	9	745	0.156211581	k__Bacteria	p__Patescibacteria	c__Gracilibacteria	o__Absconditabacteriales_(SR1)	f__Absconditabacteriales_(SR1)	g__Absconditabacteriales_(SR1)	#5599FF	s__SR1_bacterium
22be50f25335287f88a3b9c75961865b	M1	26	1167	0.081663188	k__Bacteria	p__Bacteroidota	c__Bacteroidia	o__Bacteroidales	f__Bacteroidaceae	g__Bacteroides	#5599FF	s__Prevotella_heparinolytica
5868674bc8deafe5deabe9a991995b6b	M1	29	715	0.390685898	k__Bacteria	p__Bacteroidota	c__Bacteroidia	o__Bacteroidales	f__Porphyromonadaceae	g__Porphyromonas	#5599FF	s__Porphyromonas_endodontalis
87b0d9c8e06fdeb790483a8a8f859d4b	M1	30	20	0.03635869	k__Bacteria	p__Spirochaetota	c__Spirochaetia	o__Spirochaetales	f__Spirochaetaceae	g__Treponema	#5599FF	s__
50a4af1b00ebecde5361172760a2f863	M1	6	304	0.015799028	k__Bacteria	p__Firmicutes	c__Bacilli	o__Lactobacillales	f__Streptococcaceae	g__Streptococcus	#5599FF	s__
221c830c2a9f47d247e416ddd8340f78	M1	22	1576	0.010986079	k__Bacteria	p__Bacteroidota	c__Bacteroidia	o__Bacteroidales	f__Rikenellaceae	g__Rikenellaceae_RC9_gut_group	#5599FF	s__
500427552b0c30a02395b94dff62b87a	M1	6	0	0.021919843	k__Bacteria	p__Firmicutes	c__Bacilli	o__Lactobacillales	f__Carnobacteriaceae	g__Granulicatella	#5599FF	s__
fa7d2b02caac223256b9ab7b174023fa	M1	16	394	0.013340239	k__Bacteria	p__Proteobacteria	c__Gammaproteobacteria	o__Pasteurellales	f__Pasteurellaceae	g__Haemophilus	#5599FF	s__Haemophilus_haemolyticus
5160cc3e958946a0a4337b33b6533d3d	M1	23	1062	0.038555906	k__Bacteria	p__Bacteroidota	c__Bacteroidia	o__Bacteroidales	f__Rikenellaceae	g__Rikenellaceae_RC9_gut_group	#5599FF	s__
def6cfa4ec8a90f9d6727dffb3baed3e	M1	16	4039	0.093120099	k__Bacteria	p__Bacteroidota	c__Bacteroidia	o__Bacteroidales	f__Prevotellaceae	g__Prevotella	#5599FF	s__Prevotella_buccae
f98e96cfa3271b44ed8efda4664715f4	M1	19	945	0.058435478	k__Bacteria	p__Firmicutes	c__Negativicutes	o__Veillonellales-Selenomonadales	f__Selenomonadaceae	g__Selenomonas	#5599FF	s__
179eaeae960a27ad5ea92f780eff96d6	M1	19	327	0.025895758	k__Bacteria	p__Bacteroidota	c__Bacteroidia	o__Bacteroidales	f__Porphyromonadaceae	g__Porphyromonas	#5599FF	s__Porphyromonas_endodontalis
1ef9e2086820ff6eeb3909dfff04b4cb	M1	28	0	0.037980445	k__Bacteria	p__Firmicutes	c__Clostridia	o__Peptostreptococcales-Tissierellales	f__Peptostreptococcales-Tissierellales	g__	#5599FF	s__
a61458a55e4689beb177062bfb782791	M1	7	344	0.020245774	k__Bacteria	p__Firmicutes	c__Bacilli	o__Erysipelotrichales	f__Erysipelotrichaceae	g__Erysipelotrichaceae_UCG-006	#5599FF	s__
47bab3f688f797456859bc3c0755a3c3	M1	25	2114	0.04802486	k__Bacteria	p__Firmicutes	c__Clostridia	o__Peptostreptococcales-Tissierellales	f__Anaerovoracaceae	g__Family_XIII_UCG-001	#5599FF	s__
dcca01a064a66f95f30b172cc776c514	M1	29	1210	0.072508122	k__Bacteria	p__Patescibacteria	c__Saccharimonadia	o__Saccharimonadales	f__Saccharimonadaceae	g__Candidatus_Saccharimonas	#5599FF	s__TM7_phylum
3a9aa044916e5ed67cc0bc043b189415	M1	6	76	0.015694399	k__Bacteria	p__Bacteroidota	c__Bacteroidia	o__Bacteroidales	f__Prevotellaceae	g__Prevotella	#5599FF	s__Prevotella_maculosa
d2b4d618b32f241ac08b5d5b2b893427	M1	32	599	0.027622142	k__Bacteria	p__Spirochaetota	c__Spirochaetia	o__Spirochaetales	f__Spirochaetaceae	g__Treponema	#5599FF	s__
ee52da5d4bb76047ccf285398cad8f73	M1	20	195	0.015380511	k__Bacteria	p__Spirochaetota	c__Spirochaetia	o__Spirochaetales	f__Spirochaetaceae	g__Treponema	#5599FF	s__
4571a53497075721b510f5c87caa2897	M1	33	1158	0.015642084	k__Bacteria	p__Spirochaetota	c__Spirochaetia	o__Spirochaetales	f__Spirochaetaceae	g__Sphaerochaeta	#5599FF	s__
3003a3c0ddb5eb3776eae5feb5d20ad6	M1	16	240	0.099659432	k__Bacteria	p__Actinobacteriota	c__Actinobacteria	o__Actinomycetales	f__Actinomycetaceae	g__Actinomyces	#5599FF	s__Schaalia_meyeri
d6599d9274b3dc093ed7808da969d0ca	M1	33	983	0.037352669	k__Bacteria	p__Spirochaetota	c__Spirochaetia	o__Spirochaetales	f__Spirochaetaceae	g__Treponema	#5599FF	s__Treponema_denticola
588ece46515d7614b86f546420c96f73	M1	18	6	0.014595791	k__Bacteria	p__Bacteroidota	c__Bacteroidia	o__Bacteroidales	f__Prevotellaceae	g__Prevotella	#5599FF	s__Prevotella_intermedia
950125568651551e0076c28855b4bbea	M1	18	265	0.010462932	k__Bacteria	p__Bacteroidota	c__Bacteroidia	o__Bacteroidales	f__Prevotellaceae	g__Alloprevotella	#5599FF	s__
060214b4a6ecdb1e4b8d99a64a653eb2	M1	13	1899	0.015642084	k__Bacteria	p__Firmicutes	c__Bacilli	o__Mycoplasmatales	f__Mycoplasmataceae	g__Mycoplasma	#5599FF	s__Metamycoplasma_faucium
19b611714457a10b79396b8ee7dfbba5	M1	13	2806	0.011038394	k__Bacteria	p__Firmicutes	c__Clostridia	o__Lachnospirales	f__Lachnospiraceae	g__Oribacterium	#5599FF	s__
6e300bca9525ce95445877e61260d9d2	M1	23	2630	0.060894267	k__Bacteria	p__Firmicutes	c__Negativicutes	o__Veillonellales-Selenomonadales	f__Selenomonadaceae	g__Selenomonas	#5599FF	s__
52aefdd8d9f4cd858b5417c561fb101c	M1	36	3503	0.067590544	k__Bacteria	p__Firmicutes	c__Clostridia	o__Peptostreptococcales-Tissierellales	f__Anaerovoracaceae	g__	#5599FF	s__Peptostreptococcaceae_bacterium
9f512c2a3039c0676e0276cdb739a74f	M1	12	185	0.013444868	k__Bacteria	p__Bacteroidota	c__Bacteroidia	o__Bacteroidales	f__Prevotellaceae	g__Prevotella	#5599FF	s__
acae6a45422b5c97d8d07c635a35212d	M1	28	425	0.019356425	k__Bacteria	p__Patescibacteria	c__Saccharimonadia	o__Saccharimonadales	f__Saccharimonadaceae	g__Saccharimonadaceae	#5599FF	s__TM7_phylum
12390eb03b97c09f8b35608bac1229b2	M1	29	136	0.017211524	k__Bacteria	p__Bacteroidota	c__Bacteroidia	o__Sphingobacteriales	f__Lentimicrobiaceae	g__Lentimicrobium	#5599FF	s__
3f4dfe5025133a0de5290dffe2e4a5c6	M1	24	32	0.024587891	k__Bacteria	p__Spirochaetota	c__Spirochaetia	o__Spirochaetales	f__Spirochaetaceae	g__Treponema	#5599FF	s__Treponema_socranskii
d2d2a07797d38ee8084f80db95babbd6	M1	8	1242	0.014124959	k__Bacteria	p__Patescibacteria	c__Saccharimonadia	o__Saccharimonadales	f__Saccharimonadaceae	g__Candidatus_Saccharimonas	#5599FF	s__
1b7bcdf3f8c09752613c60a81beb3717	M1	28	0	0.01470042	k__Bacteria	p__Firmicutes	c__Clostridia	o__Peptostreptococcales-Tissierellales	f__Anaerovoracaceae	g__[Eubacterium]_brachy_group	#5599FF	s__Peptostreptococcaceae_bacterium
8eb4eb44f59b9639052aa1eaf2d5fff4	M1	10	336	0.048391063	k__Bacteria	p__Actinobacteriota	c__Actinobacteria	o__Actinomycetales	f__Actinomycetaceae	g__Actinomyces	#5599FF	s__
36b0dd4dc5737608d22cb6b96facffa2	M1	29	385	0.019147166	k__Bacteria	p__Bacteroidota	c__Bacteroidia	o__Bacteroidales	f__Rikenellaceae	g__Rikenellaceae_RC9_gut_group	#5599FF	s__Bacteroidia_bacterium
51b257cdfd989c3dcb5b844241b6d17c	M1	13	389	0.01313098	k__Bacteria	p__Bacteroidota	c__Bacteroidia	o__Sphingobacteriales	f__Lentimicrobiaceae	g__Lentimicrobium	#5599FF	s__
d86e9f5368bbacf9d61f4784d3c04201	M10	16	4354	0.013811071	k__Bacteria	p__Proteobacteria	c__Gammaproteobacteria	o__Cardiobacteriales	f__Cardiobacteriaceae	g__Cardiobacterium	#77DDFF	s__
b6d5045f14c5a4d4dbd55776c14a8932	M10	12	0	0.015380511	k__Bacteria	p__Firmicutes	c__Negativicutes	o__Veillonellales-Selenomonadales	f__Veillonellaceae	g__Veillonella	#77DDFF	s__
48c7c3ebc0248cddf07d132489b47bf0	M10	14	6648	0.093800189	k__Bacteria	p__Firmicutes	c__Bacilli	o__Lactobacillales	f__Streptococcaceae	g__Streptococcus	#77DDFF	s__Streptococcus_parasanguinis
a6487568f3a1c25b46d56047f757a2da	M10	1	0	0.244047899	k__Bacteria	p__Firmicutes	c__Bacilli	o__Lactobacillales	f__Streptococcaceae	g__Streptococcus	#77DDFF	s__Streptococcus_anginosus
c20a2754308a9a93b2886ced42be7815	M10	10	0	0.013287924	k__Bacteria	p__Proteobacteria	c__Alphaproteobacteria	o__Rhizobiales	f__Rhizobiaceae	g__Phyllobacterium	#77DDFF	s__
087b16190797df9216bbe135fc57620d	M10	7	0	0.011770799	k__Bacteria	p__Fusobacteriota	c__Fusobacteriia	o__Fusobacteriales	f__Leptotrichiaceae	g__Leptotrichia	#77DDFF	s__
e54dfb9003b6cd60444feffa5d1742a7	M10	11	1888	0.069316927	k__Bacteria	p__Bacteroidota	c__Bacteroidia	o__Bacteroidales	f__Prevotellaceae	g__Prevotella	#77DDFF	s__Prevotella_salivae
2f93e58b78f2842e83abd5fde37ad276	M10	12	1504	0.081087726	k__Bacteria	p__Firmicutes	c__Negativicutes	o__Veillonellales-Selenomonadales	f__Veillonellaceae	g__Megasphaera	#77DDFF	s__Megasphaera_micronuciformis
f95b823af2ebb28023749d1283cba609	M10	12	3243	0.049803558	k__Bacteria	p__Proteobacteria	c__Gammaproteobacteria	o__Pasteurellales	f__Pasteurellaceae	g__Haemophilus	#77DDFF	s__Haemophilus_haemolyticus
3837bdbb2b838c7eca6d40e544c6acc9	M10	12	3408	0.42437654	k__Bacteria	p__Firmicutes	c__Bacilli	o__Lactobacillales	f__Streptococcaceae	g__Streptococcus	#77DDFF	s__
aa3d1b7136114cc369a0fc8a93aad16c	M10	10	0	0.022181417	k__Bacteria	p__Proteobacteria	c__Gammaproteobacteria	o__Burkholderiales	f__Comamonadaceae	g__Acidovorax	#77DDFF	s__
f628ad85d4cbcf7389f76344cb4bb538	M10	2	1229	0.061783616	k__Bacteria	p__Bacteroidota	c__Bacteroidia	o__Bacteroidales	f__Prevotellaceae	g__Prevotella	#77DDFF	s__Prevotella_denticola
a43be3b420d7568fd50d105642f597f4	M10	13	4785	0.093486301	k__Bacteria	p__Actinobacteriota	c__Coriobacteriia	o__Coriobacteriales	f__Atopobiaceae	g__Atopobium	#77DDFF	s__Lancefieldella_parvula
3b1e3c6879e3633e9895094b28ba4d3d	M10	9	1245	0.014805049	k__Bacteria	p__Firmicutes	c__Clostridia	o__Lachnospirales	f__Lachnospiraceae	g__Johnsonella	#77DDFF	s__
ca3570261abf8605419e09a30d97a689	M10	12	342	0.024117059	k__Bacteria	p__Fusobacteriota	c__Fusobacteriia	o__Fusobacteriales	f__Leptotrichiaceae	g__Leptotrichia	#77DDFF	s__
40491be00fb16c352d7283b1cef85f47	M10	1	0	1.134600394	k__Bacteria	p__Actinobacteriota	c__Actinobacteria	o__Actinomycetales	f__Actinomycetaceae	g__Actinomyces	#77DDFF	s__Schaalia_odontolytica
ceec7715cb848cb18ec1eeb658d6d5a5	M10	12	906	0.095735832	k__Bacteria	p__Bacteroidota	c__Bacteroidia	o__Bacteroidales	f__Prevotellaceae	g__Prevotella	#77DDFF	s__
2ebf9ecb4f9c2f75d7db3823150dce6d	M10	7	0	0.118021878	k__Bacteria	p__Proteobacteria	c__Gammaproteobacteria	o__Pasteurellales	f__Pasteurellaceae	g__Aggregatibacter	#77DDFF	s__Aggregatibacter_aphrophilus
50ab9d74daf6b3f779d7741557300d46	M10	10	0	0.099764061	k__Bacteria	p__Proteobacteria	c__Gammaproteobacteria	o__Burkholderiales	f__Comamonadaceae	g__Delftia	#77DDFF	s__
3234c2bdd0a3bc4c6c7cc076ec6d5449	M10	10	0	0.018728649	k__Bacteria	p__Proteobacteria	c__Gammaproteobacteria	o__Pasteurellales	f__Pasteurellaceae	g__Haemophilus	#77DDFF	s__
9475067168a6ede88df1c2b673560a87	M10	1	0	0.815010123	k__Bacteria	p__Firmicutes	c__Negativicutes	o__Veillonellales-Selenomonadales	f__Veillonellaceae	g__Veillonella	#77DDFF	s__
a7c071e0fefc70df1e20e6657da0827f	M10	11	2981	0.01626986	k__Bacteria	p__Actinobacteriota	c__Actinobacteria	o__Propionibacteriales	f__Propionibacteriaceae	g__Pseudopropionibacterium	#77DDFF	s__
bc03044ef8599fc7a0ce44a07e373c90	M10	8	0	0.011718484	k__Bacteria	p__Proteobacteria	c__Alphaproteobacteria	o__Caulobacterales	f__Caulobacteraceae	g__Brevundimonas	#77DDFF	s__
843c5b53804240c45a8bffb572268f48	M10	12	0	0.032173517	k__Bacteria	p__Firmicutes	c__Bacilli	o__Lactobacillales	f__Streptococcaceae	g__Streptococcus	#77DDFF	s__
03b190a29948c2a31ec4317396f609db	M10	12	0	0.019565684	k__Bacteria	p__Actinobacteriota	c__Actinobacteria	o__Actinomycetales	f__Actinomycetaceae	g__Actinomyces	#77DDFF	s__
7976c97da977fb958d4439a96582f250	M10	12	1356	0.025948072	k__Bacteria	p__Firmicutes	c__Negativicutes	o__Veillonellales-Selenomonadales	f__Selenomonadaceae	g__Selenomonas	#77DDFF	s__
f07d4a4325b95a8209f23dbd713880fc	M11	8	0	0.014281903	k__Bacteria	p__Patescibacteria	c__Saccharimonadia	o__Saccharimonadales	f__Saccharimonadaceae	g__TM7x	#808080	s__TM7_phylum
66cc196633f3829130d40779c5905c9b	M11	11	1602	0.024169374	k__Bacteria	p__Actinobacteriota	c__Actinobacteria	o__Actinomycetales	f__Actinomycetaceae	g__Actinomyces	#808080	s__Actinomyces_naeslundii
c7fb3bac27cf2c4654f5d87a25a13573	M11	7	562	0.087103913	k__Bacteria	p__Bacteroidota	c__Bacteroidia	o__Bacteroidales	f__Prevotellaceae	g__Alloprevotella	#808080	s__Alloprevotella_tannerae
27fa0cba13eb7084f15d8f4eaf7ed602	M11	8	0	0.081296985	k__Bacteria	p__Proteobacteria	c__Gammaproteobacteria	o__Pseudomonadales	f__Moraxellaceae	g__Psychrobacter	#808080	s__
83774a0fe890270b8d16ad61abd708ca	M11	8	0	0.015955972	k__Bacteria	p__Bacteroidota	c__Bacteroidia	o__Bacteroidales	f__Porphyromonadaceae	g__Porphyromonas	#808080	s__
4769835759143eba67ba56021ad80690	M11	9	717	0.127124629	k__Bacteria	p__Fusobacteriota	c__Fusobacteriia	o__Fusobacteriales	f__Leptotrichiaceae	g__Leptotrichia	#808080	s__Leptotrichia_wadei
c9ddf51487f4c5cf5e86aa9003acddf1	M11	4	2649	0.035469341	k__Bacteria	p__Firmicutes	c__Clostridia	o__Lachnospirales	f__Lachnospiraceae	g__Johnsonella	#808080	s__
5cb7f1dffe193f6112d5da6b2f5e1dd6	M11	8	257	0.011404596	k__Bacteria	p__Bacteroidota	c__Bacteroidia	o__Bacteroidales	f__Prevotellaceae	g__Prevotella	#808080	s__Prevotella_shahii
caad0214776718499cfd67eb8930bd80	M11	9	0	0.047554028	k__Bacteria	p__Firmicutes	c__Bacilli	o__Lactobacillales	f__Streptococcaceae	g__Streptococcus	#808080	s__Streptococcus_cristatus
4cd8670f5a4e62e2bac022bae0c9b75e	M11	8	0	0.012817092	k__Bacteria	p__Firmicutes	c__Negativicutes	o__Veillonellales-Selenomonadales	f__Selenomonadaceae	g__Selenomonas	#808080	s__Selenomonas_noxia
d04df5b4ed8a84e827b856e0acb00095	M11	10	3493	0.01323561	k__Bacteria	p__Firmicutes	c__Bacilli	o__Lactobacillales	f__Streptococcaceae	g__Streptococcus	#808080	s__
1a1a373b3abf4cd1e87d1ad8e0fe8ea9	M11	8	0	0.011090708	k__Bacteria	p__Bacteroidota	c__Bacteroidia	o__Bacteroidales	f__Prevotellaceae	g__Prevotella	#808080	s__
d03c669822337dd0922b3c95094ed06b	M11	8	753	0.051791516	k__Bacteria	p__Firmicutes	c__Bacilli	o__Lactobacillales	f__Streptococcaceae	g__Streptococcus	#808080	s__Streptococcus_anginosus
40828f69f06e0079d0cdd0cee35cd7f1	M11	9	1357	0.040491549	k__Bacteria	p__Firmicutes	c__Clostridia	o__Lachnospirales	f__Lachnospiraceae	g__Lachnoanaerobaculum	#808080	s__
c154e8f9fc213fc110fa955dbb23a882	M11	6	0	0.010986079	k__Bacteria	p__Firmicutes	c__Negativicutes	o__Veillonellales-Selenomonadales	f__Selenomonadaceae	g__Selenomonas	#808080	s__Selenomonas_noxia
21849be050bee619dab6b5f560cd48fc	M11	11	1676	0.02019346	k__Bacteria	p__Bacteroidota	c__Bacteroidia	o__Bacteroidales	f__Prevotellaceae	g__Prevotella	#808080	s__
f02b40f149dd973d81c24b246f65f30b	M11	8	0	0.021187438	k__Bacteria	p__Fusobacteriota	c__Fusobacteriia	o__Fusobacteriales	f__Leptotrichiaceae	g__Leptotrichia	#808080	s__
462de9914fa53c41b93aee6850193768	M11	3	0	0.012084687	k__Bacteria	p__Actinobacteriota	c__Actinobacteria	o__Actinomycetales	f__Actinomycetaceae	g__Actinomyces	#808080	s__Actinomyces_naeslundii
7d729fccb78d5a00fdcfef0aabb5d1da	M11	9	79	0.015746713	k__Bacteria	p__Firmicutes	c__Bacilli	o__Lactobacillales	f__Streptococcaceae	g__Streptococcus	#808080	s__
c162b9df24fc410db7d71326f01bd8ca	M11	11	6635	0.074809967	k__Bacteria	p__Bacteroidota	c__Bacteroidia	o__Bacteroidales	f__Prevotellaceae	g__Prevotella	#808080	s__Prevotella_loescheii
dcc64137aba8a86ce10bafd9e4bbfa6d	M11	4	995	0.01705458	k__Bacteria	p__Bacteroidota	c__Bacteroidia	o__Bacteroidales	f__Prevotellaceae	g__Prevotella	#808080	s__Prevotella_melaninogenica
96fbcf0531aff41300b1e556f0a957f2	M11	3	982	0.089248814	k__Bacteria	p__Fusobacteriota	c__Fusobacteriia	o__Fusobacteriales	f__Leptotrichiaceae	g__Leptotrichia	#808080	s__
5c650669abb64969c5733d3e8e6c1663	M12	19	970	0.048495692	k__Bacteria	p__Firmicutes	c__Negativicutes	o__Veillonellales-Selenomonadales	f__Selenomonadaceae	g__	#808080	s__
d069cacc0f3bdabbba191c4effc19cbe	M12	15	8432	0.02097818	k__Bacteria	p__Bacteroidota	c__Bacteroidia	o__Bacteroidales	f__Tannerellaceae	g__Tannerella	#808080	s__
733242d5346defd4811f3f79d1624153	M12	19	612	0.015380511	k__Bacteria	p__Firmicutes	c__Negativicutes	o__Veillonellales-Selenomonadales	f__Veillonellaceae	g__Dialister	#808080	s__
8bb7fe30efb91b75a4f9bb97c7bd2f50	M12	4	238	0.011718484	k__Bacteria	p__Firmicutes	c__Clostridia	o__Clostridiales	f__Clostridiaceae	g__Clostridium_sensu_stricto_1	#808080	s__
2e5d1d84036b5ccbd3d293e96531c6f7	M12	14	95	0.033062867	k__Bacteria	p__Bacteroidota	c__Bacteroidia	o__Bacteroidales	f__Paludibacteraceae	g__F0058	#808080	s__
45e55b7b5269ba34bfb9eb28a88df80e	M12	18	1170	0.015275881	k__Bacteria	p__Firmicutes	c__Negativicutes	o__Veillonellales-Selenomonadales	f__Selenomonadaceae	g__Selenomonas	#808080	s__
f18e9754691d44e7779b9cea47d13863	M12	19	326	0.032330461	k__Bacteria	p__Firmicutes	c__Negativicutes	o__Veillonellales-Selenomonadales	f__Selenomonadaceae	g__Selenomonas	#808080	s__
eebae0ddf865a9cb039e9f9ad1f76de7	M12	4	944	0.019722628	k__Bacteria	p__Fusobacteriota	c__Fusobacteriia	o__Fusobacteriales	f__Fusobacteriaceae	g__Fusobacterium	#808080	s__
333d3d4697914bca56a6b9212a411eca	M12	18	0	0.01009673	k__Bacteria	p__Bacteroidota	c__Bacteroidia	o__Bacteroidales	f__Prevotellaceae	g__Alloprevotella	#808080	s__Alloprevotella_tannerae
b606059bbe03e12b75aba37b5e76af07	M12	13	0	0.02861612	k__Bacteria	p__Firmicutes	c__Clostridia	o__Peptococcales	f__Peptococcaceae	g__Peptococcus	#808080	s__
8210bded00785df70ea9736d5be8363a	M12	17	0	0.028197603	k__Bacteria	p__Bacteroidota	c__Bacteroidia	o__Bacteroidales	f__Prevotellaceae	g__Prevotella	#808080	s__Prevotella_multiformis
be7a9b8cf27f698c378f06f92d529d62	M12	19	2559	0.03949757	k__Bacteria	p__Firmicutes	c__Clostridia	o__Peptostreptococcales-Tissierellales	f__Anaerovoracaceae	g__[Eubacterium]_nodatum_group	#808080	s__[Eubacterium]_infirmum
76e9da5121bccd0bb229b9e9ac4d865d	M12	18	0	0.079936804	k__Bacteria	p__Firmicutes	c__Negativicutes	o__Veillonellales-Selenomonadales	f__Selenomonadaceae	g__Selenomonas	#808080	s__Selenomonas_sputigena
ac4348343872d3bcf821b30095ee6b06	M12	17	1134	0.015642084	k__Bacteria	p__Firmicutes	c__Negativicutes	o__Veillonellales-Selenomonadales	f__Selenomonadaceae	g__Selenomonas	#808080	s__Veillonellaceae_bacterium
c7e54aea92b4579921128a638a7a9fb7	M12	17	0	0.03253972	k__Bacteria	p__Actinobacteriota	c__Actinobacteria	o__Actinomycetales	f__Actinomycetaceae	g__Actinomyces	#808080	s__
7c5b6b1a835cd908d34ec88ef6e15ae9	M12	18	0	0.014177273	k__Bacteria	p__Bacteroidota	c__Bacteroidia	o__Bacteroidales	f__Paludibacteraceae	g__F0058	#808080	s__
62f220bbb0fb93de93169d3a1e0c93eb	M12	18	382	0.047658657	k__Bacteria	p__Actinobacteriota	c__Actinobacteria	o__Actinomycetales	f__Actinomycetaceae	g__Actinomyces	#808080	s__
46033c3776df255cf3ffe0dea0911321	M12	13	45	0.015380511	k__Bacteria	p__Firmicutes	c__Negativicutes	o__Veillonellales-Selenomonadales	f__Veillonellaceae	g__Dialister	#808080	s__
d8b31ca42785061277721ebfcdfadb6e	M12	15	2653	0.033376755	k__Bacteria	p__Bacteroidota	c__Bacteroidia	o__Bacteroidales	f__Prevotellaceae	g__Prevotella	#808080	s__
143407fdfbadbef1929db98312c6ad97	M13	17	0	0.020611977	k__Bacteria	p__Cyanobacteria	c__Cyanobacteriia	o__Chloroplast	f__Chloroplast	g__Chloroplast	#808080	s__
c7fb497692de6e37f758829472da0f34	M13	17	0	0.090399736	k__Bacteria	p__Proteobacteria	c__Gammaproteobacteria	o__Enterobacterales	f__Enterobacteriaceae	g__Escherichia-Shigella	#808080	s__
20358a0594e678f561710c61de327504	M13	17	0	0.040700807	k__Bacteria	p__Proteobacteria	c__Alphaproteobacteria	o__Rhizobiales	f__Beijerinckiaceae	g__Methylobacterium-Methylorubrum	#808080	s__
81be99c36bfa44945de5802ea9eb29d5	M13	17	0	0.051216054	k__Bacteria	p__Proteobacteria	c__Gammaproteobacteria	o__Pseudomonadales	f__Pseudomonadaceae	g__Pseudomonas	#808080	s__
fae04148633b5a03467865456e869278	M13	17	0	0.130368138	k__Bacteria	p__Proteobacteria	c__Alphaproteobacteria	o__Rhizobiales	f__Rhizobiaceae	g__Allorhizobium-Neorhizobium-Pararhizobium-Rhizobium	#808080	s__Rhizobium_rhizoryzae
ff2b0a75217f4468c9952c4620425cab	M13	17	0	0.016479119	k__Bacteria	p__Proteobacteria	c__Alphaproteobacteria	o__Rhizobiales	f__Beijerinckiaceae	g__Methylobacterium-Methylorubrum	#808080	s__
167bdf0a7ec647e8da7cb8d25b91feba	M13	17	0	0.061731301	k__Bacteria	p__Proteobacteria	c__Alphaproteobacteria	o__Rhizobiales	f__Rhizobiaceae	g__Ciceribacter	#808080	s__
7ab87745b800e1401dad6de40dd7431a	M13	17	0	0.026785107	k__Bacteria	p__Proteobacteria	c__Gammaproteobacteria	o__Enterobacterales	f__Enterobacteriaceae	g__Escherichia-Shigella	#808080	s__
6464b527f51be71ed4c1ed247b5b1cc0	M13	17	0	0.071095626	k__Bacteria	p__Proteobacteria	c__Gammaproteobacteria	o__Pseudomonadales	f__Pseudomonadaceae	g__Pseudomonas	#808080	s__
44d5e4cf06bcf3a466d949e8dd13e0ac	M13	17	0	1.053408039	k__Bacteria	p__Proteobacteria	c__Alphaproteobacteria	o__Sphingomonadales	f__Sphingomonadaceae	g__Sphingomonas	#808080	s__Sphingomonas_paucimobilis
0cb6fe87fb8cba0b9ffa7c7d6f30f8e9	M13	17	0	0.078942825	k__Bacteria	p__Proteobacteria	c__Gammaproteobacteria	o__Enterobacterales	f__Enterobacteriaceae	g__Escherichia-Shigella	#808080	s__
15d47de576325c88d37e258ea8439858	M13	17	0	0.038608221	k__Bacteria	p__Proteobacteria	c__Gammaproteobacteria	o__Vibrionales	f__Vibrionaceae	g__Vibrio	#808080	s__Vibrio_diabolicus
0de5e2321b55357aa09990d0a268a09e	M13	17	0	0.01313098	k__Bacteria	p__Proteobacteria	c__Gammaproteobacteria	o__Vibrionales	f__Vibrionaceae	g__Vibrio	#808080	s__
70190b3c0af19439663517781212e975	M13	17	0	0.032487405	k__Bacteria	p__Proteobacteria	c__Gammaproteobacteria	o__Pseudomonadales	f__Pseudomonadaceae	g__Pseudomonas	#808080	s__
f4138f3fef6c6265a46d0c2b3c92dce5	M13	17	0	0.090085848	k__Bacteria	p__Proteobacteria	c__Gammaproteobacteria	o__Pseudomonadales	f__Pseudomonadaceae	g__Pseudomonas	#808080	s__
8515aadba60d0563606b9993bbca6f0e	M13	17	0	0.040700807	k__Bacteria	p__Proteobacteria	c__Alphaproteobacteria	o__Rhizobiales	f__Beijerinckiaceae	g__Methylobacterium-Methylorubrum	#808080	s__
4faa463aa5a0c66dcd568c3ab0b61e5a	M13	17	0	0.058330848	k__Bacteria	p__Cyanobacteria	c__Cyanobacteriia	o__Chloroplast	f__Chloroplast	g__Chloroplast	#808080	s__
e44ad50c16ccf9892d665eb63b35347b	M13	17	0	0.044048946	k__Bacteria	p__Proteobacteria	c__Alphaproteobacteria	o__Sphingomonadales	f__Sphingomonadaceae	g__Sphingomonas	#808080	s__Sphingomonas_parapaucimobilis
731d23f079c83661fbbc129c16502ad1	M14	6	0	0.011823114	k__Bacteria	p__Bacteroidota	c__Bacteroidia	o__Bacteroidales	f__Porphyromonadaceae	g__Porphyromonas	#808080	s__
a3b72b215a67e3caf3e3db37446195a4	M14	6	0	0.034318418	k__Bacteria	p__Bacteroidota	c__Bacteroidia	o__Bacteroidales	f__Prevotellaceae	g__Prevotella	#808080	s__Prevotella_loescheii
2155abee6c911fd59b61a5090fb58a2a	M14	6	0	0.03410916	k__Bacteria	p__Fusobacteriota	c__Fusobacteriia	o__Fusobacteriales	f__Leptotrichiaceae	g__Leptotrichia	#808080	s__
efbbf585a218cda0feb29a5af65113e2	M14	5	0	0.010462932	k__Bacteria	p__Actinobacteriota	c__Actinobacteria	o__Actinomycetales	f__Actinomycetaceae	g__Actinomyces	#808080	s__Actinomyces_oris
dbb9221d1974962aaaaa69207f948e83	M14	6	0	0.013968015	k__Bacteria	p__Spirochaetota	c__Spirochaetia	o__Spirochaetales	f__Spirochaetaceae	g__Treponema	#808080	s__Treponema_socranskii
1d296463e43fc47da1e61cf7b9a57c11	M14	6	3990	0.029296211	k__Bacteria	p__Firmicutes	c__Bacilli	o__Lactobacillales	f__Streptococcaceae	g__Streptococcus	#808080	s__Streptococcus_gordonii
4b7cbc1eb14dd85e328ad9a3f91b8420	M14	6	0	0.03332444	k__Bacteria	p__Fusobacteriota	c__Fusobacteriia	o__Fusobacteriales	f__Leptotrichiaceae	g__Leptotrichia	#808080	s__
b06926bfe02f6575c3faf6862f939b3a	M14	5	6792	0.099136285	k__Bacteria	p__Actinobacteriota	c__Actinobacteria	o__Corynebacteriales	f__Corynebacteriaceae	g__Corynebacterium	#808080	s__Corynebacterium_matruchotii
d23b0f397746cce641e37c1b35070a85	M14	6	0	0.018205502	k__Bacteria	p__Bacteroidota	c__Bacteroidia	o__Bacteroidales	f__Prevotellaceae	g__Prevotella	#808080	s__Prevotella_loescheii
b9759e083ddbbc963e4a2ea17c190695	M14	8	3432	0.019251796	k__Bacteria	p__Bacteroidota	c__Bacteroidia	o__Flavobacteriales	f__Flavobacteriaceae	g__Capnocytophaga	#808080	s__Capnocytophaga_leadbetteri
9ea2dd53493b47cf70af065b33e4fe1c	M14	6	0	0.028459176	k__Bacteria	p__Bacteroidota	c__Bacteroidia	o__Flavobacteriales	f__Flavobacteriaceae	g__Capnocytophaga	#808080	s__
cae13a3f7f0acc97e011d1525c2b3e01	M14	5	567	0.011927743	k__Bacteria	p__Bacteroidota	c__Bacteroidia	o__Flavobacteriales	f__Flavobacteriaceae	g__Capnocytophaga	#808080	s__Capnocytophaga_gingivalis
07105e795f4121b2e9725abbe7fc6039	M14	4	0	0.010201359	k__Bacteria	p__Patescibacteria	c__Gracilibacteria	o__Absconditabacteriales_(SR1)	f__Absconditabacteriales_(SR1)	g__Absconditabacteriales_(SR1)	#808080	s__SR1_bacterium
6e432aadd818e0621aae715f8ae5b32b	M15	2	0	0.021030494	k__Bacteria	p__Actinobacteriota	c__Actinobacteria	o__Actinomycetales	f__Actinomycetaceae	g__Actinomyces	#808080	s__
66803b8f3ef197f32fa9001cedb4d1e1	M15	1	0	0.012032372	k__Bacteria	p__Firmicutes	c__Clostridia	o__Peptostreptococcales-Tissierellales	f__Peptostreptococcales-Tissierellales	g__Parvimonas	#808080	s__Parvimonas_micra
9c1bb4de09f2aded80f16bfaf2f73302	M15	3	2	0.132146837	k__Bacteria	p__Proteobacteria	c__Gammaproteobacteria	o__Burkholderiales	f__Neisseriaceae	g__Neisseria	#808080	s__Neisseria_mucosa
730afe41d38396e1149bdfc5ac9cf8a8	M15	2	0	0.081192356	k__Bacteria	p__Firmicutes	c__Bacilli	o__Lactobacillales	f__Streptococcaceae	g__Streptococcus	#808080	s__
5ee13be9a0fa2832c1ba74fd4565ff33	M2	23	3642	0.138843114	k__Bacteria	p__Bacteroidota	c__Bacteroidia	o__Bacteroidales	f__Prevotellaceae	g__Prevotella	#FF8888	s__Prevotella_salivae
5f6359c863e4372d8ff609cab858877b	M2	21	134	0.020611977	k__Bacteria	p__Campilobacterota	c__Campylobacteria	o__Campylobacterales	f__Campylobacteraceae	g__Campylobacter	#FF8888	s__Campylobacter_concisus
efb55cea6a7d4bbe8bf31e8b19921def	M2	14	0	0.091236771	k__Bacteria	p__Firmicutes	c__Negativicutes	o__Veillonellales-Selenomonadales	f__Selenomonadaceae	g__Selenomonas	#FF8888	s__Selenomonas_infelix
1b64a136b7e6ba1bb878627b332b4709	M2	9	1563	0.043264226	k__Bacteria	p__Firmicutes	c__Negativicutes	o__Veillonellales-Selenomonadales	f__Selenomonadaceae	g__Selenomonas	#FF8888	s__
c626cf0dcf192c8dbc9a13953a146bbb	M2	7	0	0.2679557	k__Bacteria	p__Proteobacteria	c__Gammaproteobacteria	o__Burkholderiales	f__Comamonadaceae	g__Comamonas	#FF8888	s__
a68aeb648c63a626e650aa15f30875da	M2	27	959	0.095997405	k__Bacteria	p__Fusobacteriota	c__Fusobacteriia	o__Fusobacteriales	f__Leptotrichiaceae	g__Leptotrichia	#FF8888	s__Leptotrichia_buccalis
35cc23f80677dc61094871838af1c1d2	M2	15	993	0.026732792	k__Bacteria	p__Firmicutes	c__Negativicutes	o__Veillonellales-Selenomonadales	f__Selenomonadaceae	g__Selenomonas	#FF8888	s__Selenomonas_sputigena
d6a2879a3da1462179ffde8083579d64	M2	25	185	0.090504366	k__Bacteria	p__Proteobacteria	c__Gammaproteobacteria	o__Pasteurellales	f__Pasteurellaceae	g__Aggregatibacter	#FF8888	s__
bfa0f3a2edf517ef0731b361ecf0aef1	M2	24	5908	0.034318418	k__Bacteria	p__Bacteroidota	c__Bacteroidia	o__Bacteroidales	f__Prevotellaceae	g__Prevotella	#FF8888	s__Prevotella_melaninogenica
baa5d453187872e85ed095d481a51cb4	M2	8	4317	0.626886598	k__Bacteria	p__Actinobacteriota	c__Actinobacteria	o__Actinomycetales	f__Actinomycetaceae	g__Actinomyces	#FF8888	s__Actinomyces_johnsonii
2f3b7d2c33adca990cf671505f92bc63	M2	24	202	0.108186721	k__Bacteria	p__Proteobacteria	c__Gammaproteobacteria	o__Pasteurellales	f__Pasteurellaceae	g__Aggregatibacter	#FF8888	s__
9976539efa0dc0b1396611740a6d7446	M2	23	1865	0.090975198	k__Bacteria	p__Actinobacteriota	c__Actinobacteria	o__Actinomycetales	f__Actinomycetaceae	g__Actinomyces	#FF8888	s__Actinomyces_israelii
603b0894c00ecd70365f4aac64db16ba	M2	19	86	0.20904939	k__Bacteria	p__Bacteroidota	c__Bacteroidia	o__Bacteroidales	f__Tannerellaceae	g__Tannerella	#FF8888	s__
9b500398a6c50a9d308b06cb830f2872	M2	14	864	0.012032372	k__Bacteria	p__Firmicutes	c__Clostridia	o__Clostridia_UCG-014	f__Clostridia_UCG-014	g__Clostridia_UCG-014	#FF8888	s__
908d1931d95926cb5d4863cfd1519a4d	M2	19	438	0.023384654	k__Bacteria	p__Firmicutes	c__Negativicutes	o__Veillonellales-Selenomonadales	f__Selenomonadaceae	g__Selenomonas	#FF8888	s__Selenomonas_noxia
376794f5bb88db3cd036362927ed223f	M2	15	993	0.012607834	k__Bacteria	p__Actinobacteriota	c__Actinobacteria	o__Actinomycetales	f__Actinomycetaceae	g__Actinomyces	#FF8888	s__
ebc4daa2a37fb293922effb12f9c25b4	M2	29	0	0.020350404	k__Bacteria	p__Proteobacteria	c__Gammaproteobacteria	o__Cardiobacteriales	f__Cardiobacteriaceae	g__Cardiobacterium	#FF8888	s__
fa5a289ea5685f86332b7488478d5cbe	M2	23	0	0.110697825	k__Bacteria	p__Fusobacteriota	c__Fusobacteriia	o__Fusobacteriales	f__Leptotrichiaceae	g__Leptotrichia	#FF8888	s__
5d2b926d36b939aff4dad93156d16ed2	M2	22	1908	0.128641754	k__Bacteria	p__Fusobacteriota	c__Fusobacteriia	o__Fusobacteriales	f__Leptotrichiaceae	g__Leptotrichia	#FF8888	s__
19bc0f27e73ac665c93c6006a739a393	M2	25	4313	0.13319313	k__Bacteria	p__Firmicutes	c__Clostridia	o__Clostridia_UCG-014	f__Clostridia_UCG-014	g__Clostridia_UCG-014	#FF8888	s__Clostridiales_bacterium
26969f90727f55efc45370029ec8109a	M2	29	58	0.014281903	k__Bacteria	p__Firmicutes	c__Negativicutes	o__Veillonellales-Selenomonadales	f__Selenomonadaceae	g__Selenomonas	#FF8888	s__
da0ddc9eb50c56e7722e8087bf7271d3	M2	13	4590	0.07517617	k__Bacteria	p__Firmicutes	c__Clostridia	o__Lachnospirales	f__Lachnospiraceae	g__	#FF8888	s__
bb25fdcb7da9aed3a5e20fa0677abdca	M2	8	3296	0.050117446	k__Bacteria	p__Firmicutes	c__Bacilli	o__Lactobacillales	f__Streptococcaceae	g__Streptococcus	#FF8888	s__
2abc5ae15531b040dc6e173642d09cec	M2	6	0	0.2501164	k__Bacteria	p__Fusobacteriota	c__Fusobacteriia	o__Fusobacteriales	f__Leptotrichiaceae	g__Leptotrichia	#FF8888	s__
751875663f9f35e1dad2e97efb46cd05	M2	16	3113	0.029139267	k__Bacteria	p__Bacteroidota	c__Bacteroidia	o__Bacteroidales	f__Prevotellaceae	g__Prevotella	#FF8888	s__Prevotella_melaninogenica
ddd7ab073472d981d0f1d989556e66aa	M2	7	2134	0.101385815	k__Bacteria	p__Actinobacteriota	c__Actinobacteria	o__Actinomycetales	f__Actinomycetaceae	g__Actinomyces	#FF8888	s__
5c212e1ceeb28752fbed1c9843c0d0af	M2	24	0	0.047763287	k__Bacteria	p__Firmicutes	c__Negativicutes	o__Veillonellales-Selenomonadales	f__Veillonellaceae	g__Veillonella	#FF8888	s__
b55faa7472eb0babab935be72a839295	M2	29	0	0.013654127	k__Bacteria	p__Firmicutes	c__Clostridia	o__Lachnospirales	f__Lachnospiraceae	g__Johnsonella	#FF8888	s__
8e4a414391f14e069a0902f037b37d63	M2	25	3968	0.124142693	k__Bacteria	p__Actinobacteriota	c__Actinobacteria	o__Actinomycetales	f__Actinomycetaceae	g__Actinomyces	#FF8888	s__Actinomyces_dentalis
abef87e22efea0b55e7f230615288560	M2	20	165	0.073135898	k__Bacteria	p__Firmicutes	c__Clostridia	o__Lachnospirales	f__Lachnospiraceae	g__Lachnoanaerobaculum	#FF8888	s__
c86f1b2197db0f7e44e6e9849add5ba1	M2	15	993	0.019461054	k__Bacteria	p__Firmicutes	c__Negativicutes	o__Veillonellales-Selenomonadales	f__Veillonellaceae	g__Dialister	#FF8888	s__
7a8793a26252749699e75a6004636af5	M2	29	0	0.013287924	k__Bacteria	p__Proteobacteria	c__Gammaproteobacteria	o__Pasteurellales	f__Pasteurellaceae	g__Rodentibacter	#FF8888	s__Rodentibacter_heylii
897bd7992e16a26b659927c87ffe0de8	M2	29	0	0.324560164	k__Bacteria	p__Firmicutes	c__Negativicutes	o__Veillonellales-Selenomonadales	f__Selenomonadaceae	g__Selenomonas	#FF8888	s__Selenomonas_noxia
f61aa46ea14bff50af9ce6f859c3580d	M2	21	0	0.127595461	k__Bacteria	p__Actinobacteriota	c__Actinobacteria	o__Corynebacteriales	f__Corynebacteriaceae	g__Corynebacterium	#FF8888	s__Corynebacterium_matruchotii
3e69a28b64d31a840fb79550e925b42d	M2	24	0	0.013863385	k__Bacteria	p__Firmicutes	c__Clostridia	o__Lachnospirales	f__Lachnospiraceae	g__Johnsonella	#FF8888	s__
b03c69d685f5fed076e5e202e6246623	M2	29	0	0.136279695	k__Bacteria	p__Actinobacteriota	c__Actinobacteria	o__Actinomycetales	f__Actinomycetaceae	g__Actinomyces	#FF8888	s__Pauljensenia_hongkongensis
c67f4793b066a3700abd5e6cdc39e801	M2	27	1916	0.285638056	k__Bacteria	p__Patescibacteria	c__Saccharimonadia	o__Saccharimonadales	f__Saccharimonadaceae	g__TM7a	#FF8888	s__candidate_division
fe1527f4abb10e8b7bb45aad19ed22eb	M2	29	1418	0.075908575	k__Bacteria	p__Synergistota	c__Synergistia	o__Synergistales	f__Synergistaceae	g__Pyramidobacter	#FF8888	s__Pyramidobacter_piscolens
73565dc8d7c401b6ec562dacab0b98af	M2	23	1886	0.425632092	k__Bacteria	p__Actinobacteriota	c__Actinobacteria	o__Actinomycetales	f__Actinomycetaceae	g__Actinomyces	#FF8888	s__Actinomyces_naeslundii
1ef446037ad39f03943abf0886cf724d	M2	24	309	0.018676334	k__Bacteria	p__Bacteroidota	c__Bacteroidia	o__Bacteroidales	f__Porphyromonadaceae	g__Porphyromonas	#FF8888	s__
3d4276203015adcaa2051f34a6d910f0	M2	15	174	0.105989506	k__Bacteria	p__Firmicutes	c__Negativicutes	o__Veillonellales-Selenomonadales	f__Veillonellaceae	g__Dialister	#FF8888	s__Dialister_invisus
d064bcbec5d58fdddff914aa84860f79	M2	24	0	0.0735021	k__Bacteria	p__Actinobacteriota	c__Actinobacteria	o__Propionibacteriales	f__Propionibacteriaceae	g__Pseudopropionibacterium	#FF8888	s__
d73541eea88b08c91bcd285c3ec70edb	M2	24	0	0.309859744	k__Bacteria	p__Fusobacteriota	c__Fusobacteriia	o__Fusobacteriales	f__Leptotrichiaceae	g__Leptotrichia	#FF8888	s__Leptotrichia_wadei
4d0083fb1088006b62e893d16717de6a	M2	29	0	0.012921722	k__Bacteria	p__Proteobacteria	c__Gammaproteobacteria	o__Pasteurellales	f__Pasteurellaceae	g__Aggregatibacter	#FF8888	s__
f81aae39d658f14666bbd39fe410294e	M2	21	4459	0.601932504	k__Bacteria	p__Proteobacteria	c__Gammaproteobacteria	o__Burkholderiales	f__Neisseriaceae	g__Neisseria	#FF8888	s__Neisseria_oralis
859f0f6cc72b88ab8f21fcd4091f4c9c	M2	24	0	0.103269143	k__Bacteria	p__Actinobacteriota	c__Actinobacteria	o__Bifidobacteriales	f__Bifidobacteriaceae	g__Bifidobacterium	#FF8888	s__Bifidobacterium_dentium
fc7e47d270a82d6fdf31d6cd206257a3	M2	38	2879	0.137221359	k__Bacteria	p__Actinobacteriota	c__Actinobacteria	o__Actinomycetales	f__Actinomycetaceae	g__Actinomyces	#FF8888	s__Pauljensenia_hongkongensis
5f2ec7d27e1f6d8d5247a7e3c7975dd1	M2	23	0	0.028668435	k__Bacteria	p__Firmicutes	c__Negativicutes	o__Veillonellales-Selenomonadales	f__Selenomonadaceae	g__Selenomonas	#FF8888	s__Veillonellaceae_bacterium
d0ee179b720c3f1df4b1b44f35471a75	M2	20	63	0.085011326	k__Bacteria	p__Proteobacteria	c__Gammaproteobacteria	o__Cardiobacteriales	f__Cardiobacteriaceae	g__Cardiobacterium	#FF8888	s__Cardiobacterium_valvarum
3359b203243835ac7dc9610a9c1d5563	M2	29	4817	0.034998509	k__Bacteria	p__Actinobacteriota	c__Actinobacteria	o__Actinomycetales	f__Actinomycetaceae	g__Actinomyces	#FF8888	s__Actinomyces_massiliensis
97dfc34890cc7d0c381e71216c06c625	M2	28	2104	0.061417413	k__Bacteria	p__Firmicutes	c__Negativicutes	o__Veillonellales-Selenomonadales	f__Selenomonadaceae	g__	#FF8888	s__
2c155baa0ad5f3237f05b52c44066f88	M2	24	0	0.107558946	k__Bacteria	p__Actinobacteriota	c__Actinobacteria	o__Propionibacteriales	f__Propionibacteriaceae	g__Pseudopropionibacterium	#FF8888	s__
b99eee492e983b983ae62c03a5e4618d	M2	19	0	0.020350404	k__Bacteria	p__Bacteroidota	c__Bacteroidia	o__Bacteroidales	f__Prevotellaceae	g__Prevotella	#FF8888	s__Prevotella_oulorum
654e0ade7dfb5f0cf3af96ce513ff5c3	M2	29	1602	0.024901779	k__Bacteria	p__Bacteroidota	c__Bacteroidia	o__Flavobacteriales	f__Weeksellaceae	g__Bergeyella	#FF8888	s__
8337f6a9acf3c565a6c3c74bbb11ca70	M2	24	5635	0.012032372	k__Bacteria	p__Firmicutes	c__Negativicutes	o__Veillonellales-Selenomonadales	f__Veillonellaceae	g__Veillonella	#FF8888	s__
0565c70319e9881a3c3add93e2dd88d4	M2	24	0	0.018937908	k__Bacteria	p__Proteobacteria	c__Gammaproteobacteria	o__Pasteurellales	f__Pasteurellaceae	g__Aggregatibacter	#FF8888	s__
11c8b927d55eb14966c1c6d78be98660	M2	22	21	0.022233731	k__Bacteria	p__Spirochaetota	c__Spirochaetia	o__Spirochaetales	f__Spirochaetaceae	g__Treponema	#FF8888	s__Treponema_socranskii
696b961caa78a459a841c548933cca4a	M2	29	43	0.205491993	k__Bacteria	p__Fusobacteriota	c__Fusobacteriia	o__Fusobacteriales	f__Leptotrichiaceae	g__Leptotrichia	#FF8888	s__
abda92eeeb4a7db829bf1f6b5ae40479	M2	17	2442	0.020716606	k__Bacteria	p__Firmicutes	c__Clostridia	o__Peptostreptococcales-Tissierellales	f__Peptostreptococcaceae	g__[Eubacterium]_yurii_group	#FF8888	s__
68b573e14f02f4b0200bd600b013018d	M2	23	2760	0.04645542	k__Bacteria	p__Actinobacteriota	c__Actinobacteria	o__Actinomycetales	f__Actinomycetaceae	g__Actinomyces	#FF8888	s__Schaalia_georgiae
0e7286d653dff2d3d097d1b3ab4527fe	M2	29	0	0.01323561	k__Bacteria	p__Proteobacteria	c__Gammaproteobacteria	o__Pasteurellales	f__Pasteurellaceae	g__Aggregatibacter	#FF8888	s__Aggregatibacter_aphrophilus
e9f018d1ba27cc6615248a7840c5395d	M2	23	3033	0.090608995	k__Bacteria	p__Firmicutes	c__Bacilli	o__Lactobacillales	f__Streptococcaceae	g__Streptococcus	#FF8888	s__
7be98c33272724c5df0b16972e426ea9	M2	30	1830	0.166308311	k__Bacteria	p__Actinobacteriota	c__Actinobacteria	o__Corynebacteriales	f__Corynebacteriaceae	g__Corynebacterium	#FF8888	s__Corynebacterium_matruchotii
a399a128684cb42faa00cdbd81f64f17	M2	24	0	0.174626343	k__Bacteria	p__Firmicutes	c__Negativicutes	o__Veillonellales-Selenomonadales	f__Veillonellaceae	g__Veillonella	#FF8888	s__
985e20e3898da556e808c91c342a3bf3	M2	2	4520	0.013183295	k__Bacteria	p__Proteobacteria	c__Gammaproteobacteria	o__Pseudomonadales	f__Moraxellaceae	g__Acinetobacter	#FF8888	s__
951ff350ce4d3a96b2dc776bf8953da3	M2	7	0	0.011456911	k__Bacteria	p__Firmicutes	c__Bacilli	o__Lactobacillales	f__Streptococcaceae	g__Streptococcus	#FF8888	s__
f70e722741468f51b3d0091b0de14dec	M2	7	460	0.024483262	k__Bacteria	p__Bacteroidota	c__Bacteroidia	o__Bacteroidales	f__Prevotellaceae	g__Prevotella	#FF8888	s__Prevotella_micans
3fe59d22cabd7e4214d78986907ecef2	M3	20	2286	0.721157619	k__Bacteria	p__Campilobacterota	c__Campylobacteria	o__Campylobacterales	f__Campylobacteraceae	g__Campylobacter	#00AA00	s__Campylobacter_gracilis
57e023bf7935ac1f86fdaf1b882dc25b	M3	23	1521	0.087470115	k__Bacteria	p__Firmicutes	c__Negativicutes	o__Veillonellales-Selenomonadales	f__Selenomonadaceae	g__Selenomonas	#00AA00	s__Veillonellaceae_bacterium
6366c6638aa05e7952337122a5d872d0	M3	13	132	0.239705782	k__Bacteria	p__Proteobacteria	c__Gammaproteobacteria	o__Burkholderiales	f__Neisseriaceae	g__Neisseria	#00AA00	s__Neisseria_bacilliformis
f508cf7c5cf0e5d92c58d3bd395f70d2	M3	12	0	0.04948967	k__Bacteria	p__Firmicutes	c__Negativicutes	o__Veillonellales-Selenomonadales	f__Selenomonadaceae	g__Selenomonas	#00AA00	s__
5c68f12b135a89ce8cdb2a3391de9b0f	M3	13	1112	0.426155239	k__Bacteria	p__Fusobacteriota	c__Fusobacteriia	o__Fusobacteriales	f__Leptotrichiaceae	g__Leptotrichia	#00AA00	s__Leptotrichia_hongkongensis
1ec6445c4f37d788cf514b88a0310557	M3	22	0	0.069473871	k__Bacteria	p__Spirochaetota	c__Spirochaetia	o__Spirochaetales	f__Spirochaetaceae	g__Treponema	#00AA00	s__Treponema_socranskii
769f8d271637f003de0716ed1668c07a	M3	6	1128.5	0.012555519	k__Bacteria	p__Firmicutes	c__Negativicutes	o__Veillonellales-Selenomonadales	f__Veillonellaceae	g__Veillonella	#00AA00	s__
e96db1c02d10dba45164048f64d3e33a	M3	14	105	0.114935313	k__Bacteria	p__Firmicutes	c__Negativicutes	o__Veillonellales-Selenomonadales	f__Selenomonadaceae	g__Selenomonas	#00AA00	s__
35cc87e30b276ab5c3e2abb5320cfdb0	M3	4	2250	0.634524538	k__Bacteria	p__Patescibacteria	c__Saccharimonadia	o__Saccharimonadales	f__Saccharimonadaceae	g__Saccharimonadaceae	#00AA00	s__
d80870a45ca44d7472172cf4745f1c79	M3	21	810	0.118335766	k__Bacteria	p__Spirochaetota	c__Spirochaetia	o__Spirochaetales	f__Spirochaetaceae	g__Treponema	#00AA00	s__Treponema_socranskii
02c022af6b09e2d6824d2d4acb03faf9	M3	5	0	0.075228484	k__Bacteria	p__Patescibacteria	c__Saccharimonadia	o__Saccharimonadales	f__Saccharimonadales	g__Saccharimonadales	#00AA00	s__
e783232ae9def05c2ccbd544b6d8c5c4	M3	21	0	0.254144629	k__Bacteria	p__Fusobacteriota	c__Fusobacteriia	o__Fusobacteriales	f__Fusobacteriaceae	g__Fusobacterium	#00AA00	s__
c0a5a04e7e5773e91892d4c41ab7e0cb	M3	4	79	0.940251424	k__Bacteria	p__Synergistota	c__Synergistia	o__Synergistales	f__Synergistaceae	g__Fretibacterium	#00AA00	s__Synergistales_bacterium
ef571318e7ac274d34728b84bb8c4464	M3	5	828	0.098979341	k__Bacteria	p__Firmicutes	c__Clostridia	o__Peptostreptococcales-Tissierellales	f__Anaerovoracaceae	g__[Eubacterium]_nodatum_group	#00AA00	s__[Eubacterium]_minutum
9a9430a1fd5183bd9311aeedbeb6d47b	M3	13	539	0.0495943	k__Bacteria	p__Firmicutes	c__Negativicutes	o__Veillonellales-Selenomonadales	f__Selenomonadaceae	g__Selenomonas	#00AA00	s__Selenomonas_sputigena
041f718c2c815dfb09b53f50dfc06ebf	M3	12	2847	0.041276268	k__Bacteria	p__Bacteroidota	c__Bacteroidia	o__Bacteroidales	f__Prevotellaceae	g__Prevotella	#00AA00	s__Prevotella_veroralis
667646d05f5fd1a0d54229153fbe7bf1	M3	5	0	0.086005305	k__Bacteria	p__Proteobacteria	c__Gammaproteobacteria	o__Pseudomonadales	f__Pseudomonadaceae	g__Pseudomonas	#00AA00	s__
581cb01ba59d823cb536346a98f4bb4d	M3	13	1258	0.462043097	k__Bacteria	p__Actinobacteriota	c__Actinobacteria	o__Actinomycetales	f__Actinomycetaceae	g__F0332	#00AA00	s__
43fc7c9f73a266dc502acb9a3c851de8	M3	12	0	0.098717768	k__Bacteria	p__Actinobacteriota	c__Actinobacteria	o__Actinomycetales	f__Actinomycetaceae	g__Actinomyces	#00AA00	s__
674491a3456e095b4a6bf2676a19a05d	M3	12	0	0.02558187	k__Bacteria	p__Firmicutes	c__Negativicutes	o__Veillonellales-Selenomonadales	f__Veillonellaceae	g__Veillonella	#00AA00	s__
bd4db2513f222f070741b451c3879d78	M3	21	577	0.096363608	k__Bacteria	p__Bacteroidota	c__Bacteroidia	o__Bacteroidales	f__Prevotellaceae	g__Prevotella	#00AA00	s__Prevotella_pleuritidis
e6fcfb4a5721a7d3888a0adbc319e084	M3	10	208	0.241379852	k__Bacteria	p__Bacteroidota	c__Bacteroidia	o__Flavobacteriales	f__Flavobacteriaceae	g__Capnocytophaga	#00AA00	s__Capnocytophaga_gingivalis
be9d902a489324e56a0815a579457ca5	M3	20	2280	0.429451062	k__Bacteria	p__Firmicutes	c__Clostridia	o__Peptostreptococcales-Tissierellales	f__Anaerovoracaceae	g__[Eubacterium]_saphenum_group	#00AA00	s__Eubacterium_saphenum
e77fa2449516def4110a632718fda4c9	M3	5	546	0.055191969	k__Bacteria	p__Bacteroidota	c__Bacteroidia	o__Bacteroidales	f__Prevotellaceae	g__Alloprevotella	#00AA00	s__
9f2cf0e7035d0f777c21936203005b14	M3	13	0	0.015589769	k__Bacteria	p__Bacteroidota	c__Bacteroidia	o__Bacteroidales	f__Porphyromonadaceae	g__Porphyromonas	#00AA00	s__Porphyromonas_uenonis
d33374198464a4847e16070cfca884aa	M3	11	228	0.053884102	k__Bacteria	p__Proteobacteria	c__Gammaproteobacteria	o__Cardiobacteriales	f__Cardiobacteriaceae	g__Cardiobacterium	#00AA00	s__
d7025d48bd908e5badef58ecb3f9f821	M3	5	33	0.019879572	k__Bacteria	p__Actinobacteriota	c__Actinobacteria	o__Actinomycetales	f__Actinomycetaceae	g__Actinomyces	#00AA00	s__
914818b7ebe6a6d35d9f4fa9cb178523	M3	21	0	0.431805222	k__Bacteria	p__Synergistota	c__Synergistia	o__Synergistales	f__Synergistaceae	g__Fretibacterium	#00AA00	s__
ec6da954c5e1a142590e529ff53c95cf	M3	9	1317	0.33528467	k__Bacteria	p__Proteobacteria	c__Gammaproteobacteria	o__Burkholderiales	f__Neisseriaceae	g__Kingella	#00AA00	s__Kingella_oralis
70c5397cdac778e3cc3643c502640199	M3	21	0	0.035207768	k__Bacteria	p__Fusobacteriota	c__Fusobacteriia	o__Fusobacteriales	f__Fusobacteriaceae	g__Fusobacterium	#00AA00	s__
5d049bf409307e15db3237aa790982c1	M3	22	38	0.160867586	k__Bacteria	p__Spirochaetota	c__Spirochaetia	o__Spirochaetales	f__Spirochaetaceae	g__Treponema	#00AA00	s__Treponema_maltophilum
871f3657d8f1be042332ec75cd031b7b	M3	8	390	0.147318089	k__Bacteria	p__Proteobacteria	c__Gammaproteobacteria	o__Burkholderiales	f__Neisseriaceae	g__Eikenella	#00AA00	s__
3568d370fba8e070545cb84b03b7a088	M3	24	2894	0.194244341	k__Bacteria	p__Spirochaetota	c__Spirochaetia	o__Spirochaetales	f__Spirochaetaceae	g__Treponema	#00AA00	s__Treponema_socranskii
c75b8c986f0b8cf47e80f4d70916b032	M3	6	1128.5	0.011770799	k__Bacteria	p__Firmicutes	c__Bacilli	o__Lactobacillales	f__Streptococcaceae	g__Streptococcus	#00AA00	s__Streptococcus_sanguinis
483329b4ad18c1cacd20699433a75fda	M3	20	3970	0.325135626	k__Bacteria	p__Patescibacteria	c__Saccharimonadia	o__Saccharimonadales	f__Saccharimonadales	g__Saccharimonadales	#00AA00	s__Candidatus_Saccharibacteria
d77a3cc416991d5d3767214641e5b2ca	M3	13	2456	0.093904819	k__Bacteria	p__Spirochaetota	c__Spirochaetia	o__Spirochaetales	f__Spirochaetaceae	g__Treponema	#00AA00	s__Treponema_lecithinolyticum
3d867e8bc725bb868487d5ab3962232f	M3	13	237	0.275384382	k__Bacteria	p__Synergistota	c__Synergistia	o__Synergistales	f__Synergistaceae	g__Fretibacterium	#00AA00	s__
a06dfe6849fe9711114fa19079fb8acb	M3	6	1	0.06115584	k__Bacteria	p__Firmicutes	c__Negativicutes	o__Veillonellales-Selenomonadales	f__Selenomonadaceae	g__Selenomonas	#00AA00	s__Selenomonas_artemidis
1eb0a061ee19d435a28a71eb1172bbff	M3	3	169	0.952911573	k__Bacteria	p__Firmicutes	c__Clostridia	o__Peptostreptococcales-Tissierellales	f__Peptostreptococcaceae	g__Filifactor	#00AA00	s__Filifactor_alocis
2424306deb8848a02461973e5083bbe1	M3	21	9	0.077111812	k__Bacteria	p__Firmicutes	c__Negativicutes	o__Veillonellales-Selenomonadales	f__Selenomonadaceae	g__Selenomonas	#00AA00	s__Veillonellaceae_bacterium
5894de8fc885a88230c5be7ab88d2362	M3	9	0	1.682753425	k__Bacteria	p__Firmicutes	c__Negativicutes	o__Veillonellales-Selenomonadales	f__Veillonellaceae	g__Veillonella	#00AA00	s__
ccb2c98b9598f961e943141ae21f291e	M3	12	516	0.168819415	k__Bacteria	p__Firmicutes	c__Clostridia	o__Peptostreptococcales-Tissierellales	f__Peptostreptococcales-Tissierellales	g__W5053	#00AA00	s__Peptostreptococcaceae_bacterium
fece22f64eb9cf82b5d44c06d4bcb971	M3	21	0	0.013392554	k__Bacteria	p__Proteobacteria	c__Gammaproteobacteria	o__Cardiobacteriales	f__Cardiobacteriaceae	g__Cardiobacterium	#00AA00	s__Cardiobacterium_valvarum
89c1912200720a06a62de2297e00cc10	M3	3	271	0.220035469	k__Bacteria	p__Firmicutes	c__Clostridia	o__Peptostreptococcales-Tissierellales	f__Anaerovoracaceae	g__	#00AA00	s__
3788db5058ca69ab45fd62ebf76715b6	M3	21	0	0.03332444	k__Bacteria	p__Proteobacteria	c__Gammaproteobacteria	o__Cardiobacteriales	f__Cardiobacteriaceae	g__Cardiobacterium	#00AA00	s__
f345fe8c325e0401323f255209ec53c1	M3	14	3325	0.589952446	k__Bacteria	p__Actinobacteriota	c__Actinobacteria	o__Actinomycetales	f__Actinomycetaceae	g__Actinomyces	#00AA00	s__
9805f42a1939b1587736c1bb2981bd15	M3	22	2169	0.101281186	k__Bacteria	p__Firmicutes	c__Clostridia	o__Eubacteriales	f__Eubacteriaceae	g__Pseudoramibacter	#00AA00	s__Firmicutes_oral
ed68cb697854ae53673ed82189c0cfb5	M3	11	321	0.058644736	k__Bacteria	p__Bacteroidota	c__Bacteroidia	o__Flavobacteriales	f__Flavobacteriaceae	g__Capnocytophaga	#00AA00	s__
e8111e54c2a368de5c3ec1fd3155ca3c	M3	19	165	0.072246549	k__Bacteria	p__Bacteroidota	c__Bacteroidia	o__Sphingobacteriales	f__Lentimicrobiaceae	g__Lentimicrobium	#00AA00	s__
01036073006bd7cba9c252a3de0a2ed5	M3	7	432	0.641430074	k__Bacteria	p__Desulfobacterota	c__Desulfobulbia	o__Desulfobulbales	f__Desulfobulbaceae	g__Desulfobulbus	#00AA00	s__
32b0febca531d18edeafe54494124baa	M3	21	1644	0.045356812	k__Bacteria	p__Bacteroidota	c__Bacteroidia	o__Bacteroidales	f__Prevotellaceae	g__Prevotella	#00AA00	s__Prevotella_dentalis
8b7bca5585a43fc59c46c3e4eb40e98d	M3	4	0	0.067538229	k__Bacteria	p__Actinobacteriota	c__Actinobacteria	o__Actinomycetales	f__Actinomycetaceae	g__Actinomyces	#00AA00	s__
b58880d14a112ab7886e4e353ee01f88	M3	1	0	0.078471993	k__Bacteria	p__Firmicutes	c__Negativicutes	o__Veillonellales-Selenomonadales	f__Veillonellaceae	g__Dialister	#00AA00	s__Dialister_pneumosintes
7c47dfec0e595a9dbc3e9c9dabdbe74e	M3	14	151	0.013811071	k__Bacteria	p__Synergistota	c__Synergistia	o__Synergistales	f__Synergistaceae	g__Fretibacterium	#00AA00	s__
88fdc7be59e7a8d2fc609d9343cd7f7d	M3	11	654	0.058697051	k__Bacteria	p__Bacteroidota	c__Bacteroidia	o__Flavobacteriales	f__Flavobacteriaceae	g__Capnocytophaga	#00AA00	s__
e6ba559878b76dfc9c3c35aad453efb6	M3	18	3203	1.131670773	k__Bacteria	p__Synergistota	c__Synergistia	o__Synergistales	f__Synergistaceae	g__Fretibacterium	#00AA00	s__Fretibacterium_fastidiosum
3f8e1bcc07269b63b436f48aba254303	M3	24	2614	0.203242463	k__Bacteria	p__Bacteroidota	c__Bacteroidia	o__Flavobacteriales	f__Flavobacteriaceae	g__Capnocytophaga	#00AA00	s__Capnocytophaga_granulosa
eef24547afc8fdc232a7d6127142a919	M3	13	442	0.019356425	k__Bacteria	p__Proteobacteria	c__Gammaproteobacteria	o__Pseudomonadales	f__Pseudomonadaceae	g__Pseudomonas	#00AA00	s__
ce247265245e1735c0c7f05f0cec499f	M3	22	5381	0.332302734	k__Bacteria	p__Bacteroidota	c__Bacteroidia	o__Bacteroidales	f__Paludibacteraceae	g__F0058	#00AA00	s__Bacteroidetes_oral
7138ad442a8574fa0396e4d572adb28c	M3	11	1939	0.425736721	k__Bacteria	p__Bacteroidota	c__Bacteroidia	o__Bacteroidales	f__Tannerellaceae	g__Tannerella	#00AA00	s__Tannerella_forsythia
16ef9ac66db77135e37aba8d62d796b7	M3	3	3945	1.475744307	k__Bacteria	p__Patescibacteria	c__Saccharimonadia	o__Saccharimonadales	f__Saccharimonadaceae	g__Saccharimonadaceae	#00AA00	s__
0b5e0b1ec2e087285da2501d6e9e4d56	M4	55	0	0.031388797	k__Bacteria	p__Bacteroidota	c__Bacteroidia	o__Bacteroidales	f__Muribaculaceae	g__Muribaculaceae	#FFDD55	s__
7fab7b17d3c77f6f01c3c4e660211223	M4	54	227	0.061678987	k__Bacteria	p__Firmicutes	c__Clostridia	o__Oscillospirales	f__Ruminococcaceae	g__	#FFDD55	s__
598b2cd1580c80e36d7f51c17cc08fe1	M4	53	102	0.075647002	k__Bacteria	p__Actinobacteriota	c__Actinobacteria	o__Actinomycetales	f__Actinomycetaceae	g__F0332	#FFDD55	s__
abed3dde9f36b7994db0e8556e4974f2	M4	55	0	0.025058723	k__Bacteria	p__Firmicutes	c__Bacilli	o__Lactobacillales	f__Lactobacillaceae	g__Lactobacillus	#FFDD55	s__Lactobacillus_reuteri
825dff44714f378b256dbdc947ea28e8	M4	54	0	0.047135511	k__Bacteria	p__Bacteroidota	c__Bacteroidia	o__Bacteroidales	f__Marinifilaceae	g__Odoribacter	#FFDD55	s__
f6c4f9bb1712a9ac48717c38dd0cb25b	M4	55	0	0.016426804	k__Bacteria	p__Firmicutes	c__Clostridia	o__Lachnospirales	f__Lachnospiraceae	g__Lachnospiraceae_NK4A136_group	#FFDD55	s__
3e621acee5f7fe0b6a05aeddf3fb1795	M4	55	0	0.071880346	k__Bacteria	p__Bacteroidota	c__Bacteroidia	o__Bacteroidales	f__Rikenellaceae	g__Alistipes	#FFDD55	s__
b18093908e2bdd7b7047ecd13fe32fe2	M4	55	420	0.03635869	k__Bacteria	p__Firmicutes	c__Clostridia	o__Clostridia_UCG-014	f__Clostridia_UCG-014	g__Clostridia_UCG-014	#FFDD55	s__
af6333780f53796c274013172eb58a97	M4	51	0	0.011090708	k__Bacteria	p__Proteobacteria	c__Gammaproteobacteria	o__Pseudomonadales	f__Moraxellaceae	g__Enhydrobacter	#FFDD55	s__
61f46c5c76ae0fcc0706fd260c34f710	M4	55	0	0.043787372	k__Bacteria	p__Bacteroidota	c__Bacteroidia	o__Bacteroidales	f__Rikenellaceae	g__Alistipes	#FFDD55	s__
7f69fded3447f5d72900e8235eae3251	M4	55	0	0.025843443	k__Bacteria	p__Firmicutes	c__Clostridia	o__Lachnospirales	f__Lachnospiraceae	g__Lachnospiraceae_NK4A136_group	#FFDD55	s__
2c6b4783ac918a661a3b4a0ac075dd89	M4	55	0	0.016583748	k__Bacteria	p__Firmicutes	c__Clostridia	o__Oscillospirales	f__Oscillospiraceae	g__Colidextribacter	#FFDD55	s__
fc55c77d2682a1d187232a9bcdad19e6	M4	55	0	0.013287924	k__Bacteria	p__Firmicutes	c__Bacilli	o__Erysipelotrichales	f__Erysipelotrichaceae	g__	#FFDD55	s__
1d9a14604615f1ee43ce3d750b77ab92	M4	55	0	0.092387693	k__Bacteria	p__Firmicutes	c__Bacilli	o__Lactobacillales	f__Lactobacillaceae	g__Lactobacillus	#FFDD55	s__
22f09f9513fe76243c89d0386c7eca8d	M4	55	0	0.021292068	k__Bacteria	p__Firmicutes	c__Clostridia	o__Lachnospirales	f__Lachnospiraceae	g__Lachnospiraceae_NK4A136_group	#FFDD55	s__
c576c18f6b30528083d87ade0c486131	M4	2	0	0.02087355	k__Bacteria	p__Actinobacteriota	c__Actinobacteria	o__Actinomycetales	f__Actinomycetaceae	g__Actinomyces	#FFDD55	s__
f61ed344a6673165ccc7d23d16835a96	M4	49	37	0.066858138	k__Bacteria	p__Firmicutes	c__Negativicutes	o__Veillonellales-Selenomonadales	f__Selenomonadaceae	g__Selenomonas	#FFDD55	s__
09f634e06b40d710b412221e1106e860	M4	55	0	0.010358303	k__Bacteria	p__Patescibacteria	c__Saccharimonadia	o__Saccharimonadales	f__Saccharimonadaceae	g__Candidatus_Saccharimonas	#FFDD55	s__
095b321f370b5c79f0e4a7c8778f65e9	M4	55	0	0.043211911	k__Bacteria	p__Bacteroidota	c__Bacteroidia	o__Flavobacteriales	f__Weeksellaceae	g__Chryseobacterium	#FFDD55	s__
bd2a5dfaf557ef526487a562a588e629	M4	55	0	0.017420783	k__Bacteria	p__Proteobacteria	c__Alphaproteobacteria	o__Sphingomonadales	f__Sphingomonadaceae	g__Sandaracinobacter	#FFDD55	s__
c9726b16a470eef3a79747cbd84275a3	M4	55	0	0.010829135	k__Bacteria	p__Firmicutes	c__Clostridia	o__Oscillospirales	f__Oscillospiraceae	g__Oscillibacter	#FFDD55	s__
49a0743b8c67f8261bb04a209c5f074b	M4	55	0	0.013497183	k__Bacteria	p__Firmicutes	c__Bacilli	o__Erysipelotrichales	f__Erysipelotrichaceae	g__	#FFDD55	s__
1b315f4682ddf00a905d57aa925d2c1a	M4	55	0	0.024169374	k__Bacteria	p__Deferribacterota	c__Deferribacteres	o__Deferribacterales	f__Deferribacteraceae	g__Mucispirillum	#FFDD55	s__Mucispirillum_schaedleri
afa0af15aabf2f5e3113978c8336a3f6	M4	55	0	0.02715131	k__Bacteria	p__Firmicutes	c__Clostridia	o__Oscillospirales	f__Oscillospiraceae	g__	#FFDD55	s__
1fa92f51b976f9e68c52288de6086586	M4	55	0	0.013863385	k__Bacteria	p__Firmicutes	c__Clostridia	o__Lachnospirales	f__Lachnospiraceae	g__Lachnospiraceae_NK4A136_group	#FFDD55	s__
a7d818f0e8a7fab578307bc8571dc8da	M4	55	0	0.016322175	k__Bacteria	p__Proteobacteria	c__Alphaproteobacteria	o__Sphingomonadales	f__Sphingomonadaceae	g__Sandaracinobacter	#FFDD55	s__
4bd88d81fc4d51bdef33d33648830feb	M4	55	0	0.035835544	k__Bacteria	p__Firmicutes	c__Clostridia	o__Lachnospirales	f__Lachnospiraceae	g__	#FFDD55	s__
d365f3ba67a559e9ee63b0d57aabf364	M4	44	4394	0.276535305	k__Bacteria	p__Actinobacteriota	c__Actinobacteria	o__Actinomycetales	f__Actinomycetaceae	g__Actinomyces	#FFDD55	s__
1ec4b20f4974e13073b58ff5e4f5672a	M4	55	0	0.161286104	k__Bacteria	p__Desulfobacterota	c__Desulfovibrionia	o__Desulfovibrionales	f__Desulfovibrionaceae	g__Desulfovibrio	#FFDD55	s__
a1db9577e068a78a581daef9f188318c	M4	55	32	0.047867916	k__Bacteria	p__Patescibacteria	c__Saccharimonadia	o__Saccharimonadales	f__Saccharimonadaceae	g__Candidatus_Saccharimonas	#FFDD55	s__
0820926f4a92b692cc6c6366b0b59fa3	M4	55	0	0.02087355	k__Bacteria	p__Bacteroidota	c__Bacteroidia	o__Flavobacteriales	f__Weeksellaceae	g__Chryseobacterium	#FFDD55	s__Chryseobacterium_anthropi
4d97f315988fef84823f5aaec65d15c2	M4	55	0	0.035050824	k__Bacteria	p__Firmicutes	c__Clostridia	o__Clostridia_UCG-014	f__Clostridia_UCG-014	g__Clostridia_UCG-014	#FFDD55	s__
0f180bd414a472eb24546b647730b261	M4	55	0	0.016949951	k__Bacteria	p__Firmicutes	c__Bacilli	o__Erysipelotrichales	f__Erysipelotrichaceae	g__	#FFDD55	s__
9ee8a0bd0c3e653a8dad2bd21b88e9be	M4	51	0	0.020559662	k__Bacteria	p__Firmicutes	c__Bacilli	o__Lactobacillales	f__Lactobacillaceae	g__Lactobacillus	#FFDD55	s__Lactobacillus_reuteri
6410fb38416926ea669ff61a7502f934	M4	55	0	0.048652636	k__Bacteria	p__Firmicutes	c__Clostridia	o__Oscillospirales	f__Oscillospiraceae	g__	#FFDD55	s__
c7c29d9797f1e8ee321e73821f1b86cb	M4	54	355	0.01470042	k__Bacteria	p__Firmicutes	c__Clostridia	o__Oscillospirales	f__Oscillospiraceae	g__	#FFDD55	s__
39e01622dfe18af5bbe6705cd9489ee6	M4	55	0	0.039445255	k__Bacteria	p__Patescibacteria	c__Saccharimonadia	o__Saccharimonadales	f__Saccharimonadaceae	g__Candidatus_Saccharimonas	#FFDD55	s__
ba32d17a3aa3edceccd5f23260255c94	M4	55	30	0.011875428	k__Bacteria	p__Bacteroidota	c__Bacteroidia	o__Bacteroidales	f__Prevotellaceae	g__Alloprevotella	#FFDD55	s__
8fb737c1355e1100af26d917f07d44ea	M4	54	1206	0.054930395	k__Bacteria	p__Firmicutes	c__Clostridia	o__Peptostreptococcales-Tissierellales	f__Peptostreptococcales-Tissierellales	g__W5053	#FFDD55	s__Peptostreptococcaceae_bacterium
50e33727329e93182571c0da99ace808	M4	55	0	0.025424926	k__Bacteria	p__Firmicutes	c__Clostridia	o__Lachnospirales	f__Lachnospiraceae	g__Lachnospiraceae_NK4A136_group	#FFDD55	s__
728024ed1c37f898a5da2b4e7da39b8a	M4	56	5094	0.015432825	k__Bacteria	p__Bacteroidota	c__Bacteroidia	o__Bacteroidales	f__Rikenellaceae	g__Alistipes	#FFDD55	s__
a78d62fab9d34f1d46c5af685dc2ba7e	M4	55	0	0.045252183	k__Bacteria	p__Bacteroidota	c__Bacteroidia	o__Bacteroidales	f__Muribaculaceae	g__Muribaculaceae	#FFDD55	s__
ae236d17cf31000bc8201f431b10a358	M4	53	14553	0.010201359	k__Bacteria	p__Firmicutes	c__Bacilli	o__Erysipelotrichales	f__Erysipelotrichaceae	g__Erysipelotrichaceae_UCG-006	#FFDD55	s__
604703ad81ebdb871819766cc9dbecfc	M4	55	0	0.104263122	k__Bacteria	p__Firmicutes	c__Bacilli	o__Lactobacillales	f__Lactobacillaceae	g__Lactobacillus	#FFDD55	s__
aa139e61e88b427d304753e46b439945	M4	51	0	0.158618056	k__Bacteria	p__Synergistota	c__Synergistia	o__Synergistales	f__Synergistaceae	g__Fretibacterium	#FFDD55	s__
ca19713547e00a172ce25ae93aaa17f1	M4	55	0	0.014334217	k__Bacteria	p__Bacteroidota	c__Bacteroidia	o__Flavobacteriales	f__Weeksellaceae	g__Chryseobacterium	#FFDD55	s__Chryseobacterium_anthropi
f8a82e733d90cd7290a8af1c5025b651	M4	55	0	0.014386532	k__Bacteria	p__Firmicutes	c__Clostridia	o__Lachnospirales	f__Lachnospiraceae	g__[Eubacterium]_xylanophilum_group	#FFDD55	s__
8ac33acbcdfef4682968765378d43991	M4	55	0	0.015903657	k__Bacteria	p__Firmicutes	c__Clostridia	o__Oscillospirales	f__Ruminococcaceae	g__Anaerotruncus	#FFDD55	s__
56210e12c52d9bd5836453956ec6ed6c	M4	55	0	0.010829135	k__Bacteria	p__Firmicutes	c__Clostridia	o__Monoglobales	f__Monoglobaceae	g__Monoglobus	#FFDD55	s__
7153e796bbce956d25f95f85ff8a65ed	M4	55	0	0.0178393	k__Bacteria	p__Firmicutes	c__Clostridia	o__Lachnospirales	f__Lachnospiraceae	g__	#FFDD55	s__
27b926bd2627fd62102784aed5c8f9f7	M4	55	0	0.027360568	k__Bacteria	p__Bacteroidota	c__Bacteroidia	o__Bacteroidales	f__Rikenellaceae	g__Alistipes	#FFDD55	s__
f6ca58cb97e06c01e0c7e647a2e5f494	M4	50	4599	0.854664637	k__Bacteria	p__Firmicutes	c__Clostridia	o__Peptostreptococcales-Tissierellales	f__Peptostreptococcaceae	g__Peptostreptococcus	#FFDD55	s__Peptostreptococcus_stomatis
29663c0fbf47f9923eb4019f7e0a75e0	M4	54	0	0.016897636	k__Bacteria	p__Firmicutes	c__Clostridia	o__Lachnospirales	f__Lachnospiraceae	g__A2	#FFDD55	s__Lachnospiraceae_bacterium
791113c152f31bc748dca2b13527d1d8	M4	55	0	0.025686499	k__Bacteria	p__Actinobacteriota	c__Actinobacteria	o__Bifidobacteriales	f__Bifidobacteriaceae	g__Gardnerella	#FFDD55	s__Gardnerella_vaginalis
bb1f93cdd8ebdac9dae864a261767a39	M4	55	0	0.010305988	k__Bacteria	p__Firmicutes	c__Clostridia	o__Clostridia_vadinBB60_group	f__Clostridia_vadinBB60_group	g__Clostridia_vadinBB60_group	#FFDD55	s__
21b440ae149f749f2ef8adb72d070b58	M4	55	0	0.013078666	k__Bacteria	p__Firmicutes	c__Clostridia	o__Lachnospirales	f__Lachnospiraceae	g__Lachnospiraceae_NK4A136_group	#FFDD55	s__
09518aa25ef29bc50e6f0d1c40becf47	M4	55	0	0.011352282	k__Bacteria	p__Actinobacteriota	c__Coriobacteriia	o__Coriobacteriales	f__Atopobiaceae	g__Atopobium	#FFDD55	s__Atopobium_vaginae
b704e320a56fc1af1835929a3b71b7e3	M5	26	100	0.331518015	k__Bacteria	p__Bacteroidota	c__Bacteroidia	o__Bacteroidales	f__Prevotellaceae	g__Prevotella	#DC143C	s__Prevotella_nigrescens
7e7de2ad015553b258562a3c71d3115f	M5	23	4587	0.558982166	k__Bacteria	p__Actinobacteriota	c__Actinobacteria	o__Actinomycetales	f__Actinomycetaceae	g__Actinomyces	#DC143C	s__
092b295e692a2da81b6c71ecf5c1914a	M5	26	66	0.208055412	k__Bacteria	p__Firmicutes	c__Negativicutes	o__Veillonellales-Selenomonadales	f__Selenomonadaceae	g__Selenomonas	#DC143C	s__
b27c7d51f1f109a38d81106cfd3e6e1b	M5	25	2	0.02087355	k__Bacteria	p__Fusobacteriota	c__Fusobacteriia	o__Fusobacteriales	f__Leptotrichiaceae	g__Leptotrichia	#DC143C	s__Leptotrichia_shahii
56295b353754c4b49971a55f0d1b5622	M5	15	2991	0.044310519	k__Bacteria	p__Firmicutes	c__Negativicutes	o__Veillonellales-Selenomonadales	f__Selenomonadaceae	g__Selenomonas	#DC143C	s__
0cb694e4236673f207bdc5eba054ee17	M5	25	31	0.100496466	k__Bacteria	p__Bacteroidota	c__Bacteroidia	o__Bacteroidales	f__Prevotellaceae	g__Prevotella	#DC143C	s__Prevotella_nigrescens
7d76d269fdee479c669dcd02c478996a	M5	9	279	0.254929349	k__Bacteria	p__Firmicutes	c__Bacilli	o__Lactobacillales	f__Streptococcaceae	g__Streptococcus	#DC143C	s__Streptococcus_mutans
6c063296e4fd4ae28141fbb3a8ef1ee5	M5	6	0	1.1988428	k__Bacteria	p__Bacteroidota	c__Bacteroidia	o__Bacteroidales	f__Prevotellaceae	g__Prevotella	#DC143C	s__Prevotella_oris
969919eb5ccb9cb9d1a57ed47aef42cb	M5	3	0	0.64273794	k__Bacteria	p__Actinobacteriota	c__Actinobacteria	o__Actinomycetales	f__Actinomycetaceae	g__Actinomyces	#DC143C	s__Actinomyces_oris
0857958d1efedf626e933ae7019f0c54	M5	10	1451	0.064608608	k__Bacteria	p__Firmicutes	c__Negativicutes	o__Veillonellales-Selenomonadales	f__Selenomonadaceae	g__Selenomonas	#DC143C	s__
168bc57d5414ee4f8566797a28dac24e	M5	9	0	0.115667718	k__Bacteria	p__Actinobacteriota	c__Actinobacteria	o__Actinomycetales	f__Actinomycetaceae	g__Actinomyces	#DC143C	s__Actinomyces_israelii
9bb88ed18d70c22a4bce359b2c9b9b3e	M5	12	2686	0.047083196	k__Bacteria	p__Campilobacterota	c__Campylobacteria	o__Campylobacterales	f__Campylobacteraceae	g__Campylobacter	#DC143C	s__
c040b3a6ab3afedb0e3d120bdb6558e8	M5	18	847	0.136698212	k__Bacteria	p__Bacteroidota	c__Bacteroidia	o__Bacteroidales	f__Prevotellaceae	g__Prevotella	#DC143C	s__Prevotella_denticola
bc0ae122e0b4454e55515b81b42d1d48	M5	9	0	0.065027125	k__Bacteria	p__Firmicutes	c__Bacilli	o__Lactobacillales	f__Streptococcaceae	g__Streptococcus	#DC143C	s__
c8ab62cb0887c9eea79d15e1eada0367	M5	26	1	0.119486689	k__Bacteria	p__Firmicutes	c__Bacilli	o__Erysipelotrichales	f__Erysipelotrichaceae	g__Solobacterium	#DC143C	s__Solobacterium_moorei
878c6ea79fd7998ada6e689addcc9941	M5	21	299	0.048966524	k__Bacteria	p__Firmicutes	c__Clostridia	o__Lachnospirales	f__Lachnospiraceae	g__Lachnoanaerobaculum	#DC143C	s__
91125ced0cd61972575fe9ca65defd35	M5	18	2755	0.030708707	k__Bacteria	p__Actinobacteriota	c__Coriobacteriia	o__Coriobacteriales	f__Atopobiaceae	g__Coriobacteriaceae_UCG-002	#DC143C	s__
99313930b7a8ae718ea8247fb6b1198d	M5	3	3405	1.059214966	k__Bacteria	p__Firmicutes	c__Negativicutes	o__Veillonellales-Selenomonadales	f__Veillonellaceae	g__Anaeroglobus	#DC143C	s__Anaeroglobus_geminatus
a6ff0a79a4a5aebc678ea0d9a35747f0	M5	10	2432	0.423068673	k__Bacteria	p__Actinobacteriota	c__Coriobacteriia	o__Coriobacteriales	f__Atopobiaceae	g__Atopobium	#DC143C	s__Lancefieldella_rimae
4b662b68efbfb38a8f85056896cc9757	M5	10	1018	0.364110049	k__Bacteria	p__Actinobacteriota	c__Actinobacteria	o__Micrococcales	f__Micrococcaceae	g__Rothia	#DC143C	s__Rothia_dentocariosa
65b177143b8c0c4d03c0de08a581816b	M5	21	0	0.06821832	k__Bacteria	p__Firmicutes	c__Negativicutes	o__Veillonellales-Selenomonadales	f__Selenomonadaceae	g__Selenomonas	#DC143C	s__Selenomonas_sputigena
7098f3fa95b492d723eae98c1ec9275e	M5	24	46	0.072298863	k__Bacteria	p__Bacteroidota	c__Bacteroidia	o__Bacteroidales	f__Prevotellaceae	g__Prevotella	#DC143C	s__
a8a96b19ab3db931195e12677093a9b2	M5	9	0	0.013183295	k__Bacteria	p__Firmicutes	c__Bacilli	o__Lactobacillales	f__Streptococcaceae	g__Streptococcus	#DC143C	s__Streptococcus_mutans
7a0dd6f634f9194a350dbad3dbabe71c	M5	3	968	0.157100931	k__Bacteria	p__Firmicutes	c__Negativicutes	o__Veillonellales-Selenomonadales	f__Selenomonadaceae	g__	#DC143C	s__
09f2ae508697ce886b24e9242738e869	M5	6	0	0.113261244	k__Bacteria	p__Firmicutes	c__Negativicutes	o__Veillonellales-Selenomonadales	f__Selenomonadaceae	g__Selenomonas	#DC143C	s__
9eac04b17d3d89f26eb25b96a6fcbb5a	M5	21	27	0.020821236	k__Bacteria	p__Bacteroidota	c__Bacteroidia	o__Bacteroidales	f__Prevotellaceae	g__Prevotella	#DC143C	s__Prevotella_denticola
e3aeb90d3f63938aca85e60cf8f3caaa	M5	23	85	0.109703847	k__Bacteria	p__Firmicutes	c__Clostridia	o__Lachnospirales	f__Lachnospiraceae	g__Stomatobaculum	#DC143C	s__
a18f21dd5607823cfedcd3667bc40dd5	M5	22	0	0.094794168	k__Bacteria	p__Firmicutes	c__Clostridia	o__Lachnospirales	f__Lachnospiraceae	g__Oribacterium	#DC143C	s__
5ff5099e8aa942de832c8fd3dc18681d	M5	12	3007	2.410450377	k__Bacteria	p__Firmicutes	c__Negativicutes	o__Veillonellales-Selenomonadales	f__Veillonellaceae	g__Dialister	#DC143C	s__Dialister_invisus
f44618aa1f8843746bce3a7007d30c19	M5	24	1494	0.091079827	k__Bacteria	p__Firmicutes	c__Negativicutes	o__Veillonellales-Selenomonadales	f__Selenomonadaceae	g__Selenomonas	#DC143C	s__Selenomonas_sputigena
415271548be3ed42f729b252af031857	M5	6	493	0.104106178	k__Bacteria	p__Synergistota	c__Synergistia	o__Synergistales	f__Synergistaceae	g__Fretibacterium	#DC143C	s__
b1b8489be1e5d25fd34aea5700d3f394	M5	8	0	0.922045922	k__Bacteria	p__Actinobacteriota	c__Coriobacteriia	o__Coriobacteriales	f__Atopobiaceae	g__Olsenella	#DC143C	s__
8614198d3ea89f2662852559d05adea2	M5	2	0	2.182410764	k__Bacteria	p__Fusobacteriota	c__Fusobacteriia	o__Fusobacteriales	f__Fusobacteriaceae	g__Fusobacterium	#DC143C	s__Fusobacterium_nucleatum
dd8a1ff7d189ef6f57a6e3b6e6ca80fe	M5	9	0	0.308290305	k__Bacteria	p__Actinobacteriota	c__Actinobacteria	o__Actinomycetales	f__Actinomycetaceae	g__Actinomyces	#DC143C	s__Actinomyces_gerencseriae
10036e06b250b7624c5b886014e3b2ec	M5	5	284	0.020402718	k__Bacteria	p__Bacteroidota	c__Bacteroidia	o__Bacteroidales	f__Prevotellaceae	g__Prevotella	#DC143C	s__Prevotella_oralis
d1231dd44523da1ddf1bfd8d8ad4ad33	M5	23	2499	0.053151697	k__Bacteria	p__Firmicutes	c__Negativicutes	o__Veillonellales-Selenomonadales	f__Selenomonadaceae	g__Selenomonas	#DC143C	s__
ff82f0ca8fc4825b88fbd3c7fc38e752	M5	25	31	0.012974036	k__Bacteria	p__Actinobacteriota	c__Coriobacteriia	o__Coriobacteriales	f__Eggerthellaceae	g__Cryptobacterium	#DC143C	s__Cryptobacterium_curtum
fdf2ae8bf687688c964984f7d9e0868a	M5	18	6354	0.092073806	k__Bacteria	p__Firmicutes	c__Negativicutes	o__Veillonellales-Selenomonadales	f__Veillonellaceae	g__Veillonella	#DC143C	s__Veillonella_parvula
4375b695ad3d60b35c1cb0c1c25134bc	M5	25	737	0.258957578	k__Bacteria	p__Firmicutes	c__Negativicutes	o__Veillonellales-Selenomonadales	f__Selenomonadaceae	g__Selenomonas	#DC143C	s__
07a68b05cc66d01fe29d260fc21dcd7d	M5	25	31	0.020455033	k__Bacteria	p__Fusobacteriota	c__Fusobacteriia	o__Fusobacteriales	f__Leptotrichiaceae	g__Leptotrichia	#DC143C	s__Leptotrichia_wadei
be70db86b12b54c7f5074759858b210c	M5	28	2450	0.086005305	k__Bacteria	p__Patescibacteria	c__Saccharimonadia	o__Saccharimonadales	f__Saccharimonadaceae	g__Candidatus_Saccharimonas	#DC143C	s__
81f9f00df4df69ef62096eefe84ee7b4	M5	24	524	0.03097028	k__Bacteria	p__Actinobacteriota	c__Coriobacteriia	o__Coriobacteriales	f__Eggerthellaceae	g__Cryptobacterium	#DC143C	s__
857299d3777dd652f6d510030e99bb42	M5	8	0	0.193616565	k__Bacteria	p__Actinobacteriota	c__Actinobacteria	o__Actinomycetales	f__Actinomycetaceae	g__Actinomyces	#DC143C	s__Schaalia_odontolytica
72b32bdcf195d1491cc8894a6314a3d6	M5	25	2333	0.028825379	k__Bacteria	p__Bacteroidota	c__Bacteroidia	o__Bacteroidales	f__Prevotellaceae	g__Prevotella	#DC143C	s__
bc993893abb16a638a94393453855bae	M5	16	62	0.090713624	k__Bacteria	p__Firmicutes	c__Clostridia	o__Lachnospirales	f__Lachnospiraceae	g__Oribacterium	#DC143C	s__Firmicutes_oral
660dbb1ed7f37190741eedc8c930cd24	M5	23	0	0.025215667	k__Bacteria	p__Firmicutes	c__Clostridia	o__Lachnospirales	f__Lachnospiraceae	g__Lachnoanaerobaculum	#DC143C	s__
5446812b1eee73cab144ee0f0664ca13	M5	24	68	0.031545741	k__Bacteria	p__Actinobacteriota	c__Actinobacteria	o__Actinomycetales	f__Actinomycetaceae	g__Actinomyces	#DC143C	s__Actinomyces_israelii
fc556a3a3694702f38b4af3ce6ffa232	M6	13	562	0.022861507	k__Bacteria	p__Proteobacteria	c__Alphaproteobacteria	o__Caulobacterales	f__Caulobacteraceae	g__Brevundimonas	#FF8C00	s__
8ba1e84dce9c0b8a83b7aec379cbf59a	M6	13	9	0.011404596	k__Bacteria	p__Proteobacteria	c__Gammaproteobacteria	o__Burkholderiales	f__Burkholderiaceae	g__Ralstonia	#FF8C00	s__
a54aa8a16372edba2577f1c9c87e5c29	M6	10	3270	0.229609053	k__Bacteria	p__Proteobacteria	c__Gammaproteobacteria	o__Pseudomonadales	f__Moraxellaceae	g__Acinetobacter	#FF8C00	s__
c2adb10ece4e77342603471a331f29ba	M6	4	357	1.110431021	k__Bacteria	p__Firmicutes	c__Bacilli	o__Lactobacillales	f__Streptococcaceae	g__Streptococcus	#FF8C00	s__Streptococcus_sanguinis
b8ba8f7a8bade720e87ca59fc4ab7fdb	M6	9	255	0.475906482	k__Bacteria	p__Bacteroidota	c__Bacteroidia	o__Flavobacteriales	f__Flavobacteriaceae	g__Capnocytophaga	#FF8C00	s__Capnocytophaga_sputigena
d3b84a9d9b7ae6b2144755b2a49208d0	M6	8	2	0.080250692	k__Bacteria	p__Patescibacteria	c__Saccharimonadia	o__Saccharimonadales	f__Saccharimonadaceae	g__TM7x	#FF8C00	s__
c84ab764c42bc98656342e229ab24e93	M6	15	1505	0.275279753	k__Bacteria	p__Actinobacteriota	c__Actinobacteria	o__Propionibacteriales	f__Propionibacteriaceae	g__Pseudopropionibacterium	#FF8C00	s__Pseudopropionibacterium_propionicum
768166feb500fe2cd9e9fe92851f45a3	M6	12	900	0.046036903	k__Bacteria	p__Bacteroidota	c__Bacteroidia	o__Bacteroidales	f__Prevotellaceae	g__Prevotella	#FF8C00	s__Prevotella_oris
010fea486df139bb001ed37e9f42b83d	M6	4	1307	0.023175395	k__Bacteria	p__Patescibacteria	c__Saccharimonadia	o__Saccharimonadales	f__Saccharimonadaceae	g__TM7x	#FF8C00	s__
137da9708d448478223c2ac7bbe716c0	M6	10	1233	2.126329446	k__Bacteria	p__Proteobacteria	c__Gammaproteobacteria	o__Burkholderiales	f__Burkholderiaceae	g__Lautropia	#FF8C00	s__
8baf53a22ca53990420b65ab9674d4f1	M6	9	2	0.062516021	k__Bacteria	p__Proteobacteria	c__Gammaproteobacteria	o__Pseudomonadales	f__Moraxellaceae	g__Acinetobacter	#FF8C00	s__Acinetobacter_wuhouensis
bdaa5616a1e699a6c21307357ad94d77	M6	14	0	0.49170551	k__Bacteria	p__Fusobacteriota	c__Fusobacteriia	o__Fusobacteriales	f__Fusobacteriaceae	g__Fusobacterium	#FF8C00	s__
afe4230edd1389cbb8ec7c55cc3b6893	M6	4	737	0.012974036	k__Bacteria	p__Spirochaetota	c__Spirochaetia	o__Spirochaetales	f__Spirochaetaceae	g__Treponema	#FF8C00	s__Treponema_parvum
bfc18664d71d8cc804b3930d0a58a991	M6	14	1321	0.011875428	k__Bacteria	p__Fusobacteriota	c__Fusobacteriia	o__Fusobacteriales	f__Fusobacteriaceae	g__Cetobacterium	#FF8C00	s__
afe9211c836f7b7ae1e4a99345a6e371	M6	14	4367	0.04253182	k__Bacteria	p__Actinobacteriota	c__Actinobacteria	o__Actinomycetales	f__Actinomycetaceae	g__Actinomyces	#FF8C00	s__Actinomyces_israelii
b12fb4020f88b3cc8cd96ab8ea61b795	M6	15	135	0.063562315	k__Bacteria	p__Patescibacteria	c__Saccharimonadia	o__Saccharimonadales	f__Saccharimonadaceae	g__TM7x	#FF8C00	s__
3a58fda7bd03fdb4e1b7d767a2255a79	M6	10	871	0.675696177	k__Bacteria	p__Firmicutes	c__Bacilli	o__Lactobacillales	f__Streptococcaceae	g__Streptococcus	#FF8C00	s__Streptococcus_sanguinis
f573cfdb9bf5f611c8b414ef982335de	M6	8	0	0.038608221	k__Bacteria	p__Actinobacteriota	c__Actinobacteria	o__Actinomycetales	f__Actinomycetaceae	g__Actinomyces	#FF8C00	s__Actinomyces_dentalis
7e3b5ef7be9a675725afee1f450c6815	M6	14	8	0.012032372	k__Bacteria	p__Firmicutes	c__Bacilli	o__Bacillales	f__Planococcaceae	g__Lysinibacillus	#FF8C00	s__
e26b80599f7f965330a3b40c203042ab	M6	15	105	0.021030494	k__Bacteria	p__Proteobacteria	c__Gammaproteobacteria	o__Enterobacterales	f__Enterobacteriaceae	g__Escherichia-Shigella	#FF8C00	s__
30327c5a27ed040c30468a83bd27a8db	M6	13	3	0.031127224	k__Bacteria	p__Proteobacteria	c__Alphaproteobacteria	o__Caulobacterales	f__Caulobacteraceae	g__Brevundimonas	#FF8C00	s__Brevundimonas_diminuta
b534bd7a0835db31cc4cfb3e857bd56a	M6	4	109	0.011247652	k__Bacteria	p__Proteobacteria	c__Gammaproteobacteria	o__Burkholderiales	f__Comamonadaceae	g__Brachymonas	#FF8C00	s__
ab5816228921c8291e2733bf73c4d877	M6	14	1243	0.026314275	k__Bacteria	p__Fusobacteriota	c__Fusobacteriia	o__Fusobacteriales	f__Leptotrichiaceae	g__Leptotrichia	#FF8C00	s__Leptotrichia_trevisanii
739c8584684f32268460b8cb77fb4b69	M6	7	0	0.279569555	k__Bacteria	p__Actinobacteriota	c__Actinobacteria	o__Micrococcales	f__Micrococcaceae	g__Rothia	#FF8C00	s__Rothia_aeria
0dc77e5e8ac0c849e966f3688130637d	M6	4	149	0.043054967	k__Bacteria	p__Firmicutes	c__Clostridia	o__Peptostreptococcales-Tissierellales	f__Peptostreptococcaceae	g__[Eubacterium]_yurii_group	#FF8C00	s__
eae23cd50700e8a612a9d3d119e74416	M6	14	1436	0.052210033	k__Bacteria	p__Proteobacteria	c__Alphaproteobacteria	o__Caulobacterales	f__Caulobacteraceae	g__Brevundimonas	#FF8C00	s__Brevundimonas_naejangsanensis
50f9a1abf77362ba789552f22c652c74	M6	7	1759	0.501383723	k__Bacteria	p__Proteobacteria	c__Gammaproteobacteria	o__Cardiobacteriales	f__Cardiobacteriaceae	g__Cardiobacterium	#FF8C00	s__Cardiobacterium_hominis
819ea5203774b484c71a1121f3870151	M6	15	105	0.016374489	k__Bacteria	p__Proteobacteria	c__Gammaproteobacteria	o__Burkholderiales	f__Comamonadaceae	g__Delftia	#FF8C00	s__
ecd4901e4ea82134836e16ceb727afad	M6	15	793	0.809150881	k__Bacteria	p__Firmicutes	c__Bacilli	o__Lactobacillales	f__Streptococcaceae	g__Streptococcus	#FF8C00	s__Streptococcus_sanguinis
7952ace48f7828cce1b1e36c146c48f2	M6	2	298	0.01245089	k__Bacteria	p__Firmicutes	c__Negativicutes	o__Veillonellales-Selenomonadales	f__Selenomonadaceae	g__	#FF8C00	s__
599b1e3fdb53d198769e9b5c6ccad98e	M6	2	0	0.058540107	k__Bacteria	p__Firmicutes	c__Clostridia	o__Peptostreptococcales-Tissierellales	f__Peptostreptococcales-Tissierellales	g__Parvimonas	#FF8C00	s__
e40335781e88d08161f6feac47da8a1a	M6	6	0	0.113470502	k__Bacteria	p__Bacteroidota	c__Bacteroidia	o__Flavobacteriales	f__Weeksellaceae	g__Bergeyella	#FF8C00	s__
70dfc75fb29592c1daad45f91dcfe79c	M6	9	363	0.327699044	k__Bacteria	p__Fusobacteriota	c__Fusobacteriia	o__Fusobacteriales	f__Leptotrichiaceae	g__Leptotrichia	#FF8C00	s__
c0ec2e71b7692e2ac4b7d6af466124be	M6	13	355	0.011509226	k__Bacteria	p__Patescibacteria	c__Gracilibacteria	o__JGI_0000069-P22	f__JGI_0000069-P22	g__JGI_0000069-P22	#FF8C00	s__Gracilibacteria_bacterium
babe77fccd08d91c140f37209e4bb5a5	M6	9	0	0.430445041	k__Bacteria	p__Campilobacterota	c__Campylobacteria	o__Campylobacterales	f__Campylobacteraceae	g__Campylobacter	#FF8C00	s__Campylobacter_showae
d881f447ded933c782b33f0ed029eb81	M6	8	83	0.038137389	k__Bacteria	p__Bacteroidota	c__Bacteroidia	o__Bacteroidales	f__Porphyromonadaceae	g__Porphyromonas	#FF8C00	s__
0783d7d7d5efd304ce743485f74dded5	M6	15	333	0.016531433	k__Bacteria	p__Bacteroidota	c__Bacteroidia	o__Bacteroidales	f__Porphyromonadaceae	g__Porphyromonas	#FF8C00	s__
6b69935921051ff21f115be9d38970b2	M6	5	1845	0.520530889	k__Bacteria	p__Firmicutes	c__Bacilli	o__Lactobacillales	f__Aerococcaceae	g__Abiotrophia	#FF8C00	s__
4bca225d105c3c42f5dfda582cfb06b6	M6	10	0	0.019879572	k__Bacteria	p__Firmicutes	c__Clostridia	o__Clostridiales	f__Clostridiaceae	g__Candidatus_Arthromitus	#FF8C00	s__Candidatus_Arthromitus
901ac615ab7a5f1fd7061173b1b75a5c	M6	6	0	0.239915041	k__Bacteria	p__Bacteroidota	c__Bacteroidia	o__Flavobacteriales	f__Flavobacteriaceae	g__Capnocytophaga	#FF8C00	s__Capnocytophaga_granulosa
f25beb7563e6c05145282a009e1451cd	M6	13	7939	0.044938295	k__Bacteria	p__Firmicutes	c__Clostridia	o__Lachnospirales	f__Lachnospiraceae	g__Johnsonella	#FF8C00	s__Johnsonella_ignava
4033ccef0298c83db449afeb496038fc	M6	15	4634	0.523408196	k__Bacteria	p__Proteobacteria	c__Gammaproteobacteria	o__Burkholderiales	f__Neisseriaceae	g__Neisseria	#FF8C00	s__
dc46d3e250c080e0494f51ac3ab9e727	M6	14	0	0.01088145	k__Bacteria	p__Firmicutes	c__Bacilli	o__Bacillales	f__Bacillaceae	g__Geobacillus	#FF8C00	s__Geobacillus_thermodenitrificans
070b98dcc7ce1625f7bbaee828054de6	M6	14	0	0.08516827	k__Bacteria	p__Proteobacteria	c__Gammaproteobacteria	o__Burkholderiales	f__Neisseriaceae	g__Neisseria	#FF8C00	s__
f77f1136798399f95279296991a5698a	M6	15	529	0.020664292	k__Bacteria	p__Firmicutes	c__Negativicutes	o__Veillonellales-Selenomonadales	f__Selenomonadaceae	g__Selenomonas	#FF8C00	s__Selenomonas_artemidis
102c39061d4f30d3dfb195f76b2500a2	M7	12	2000.75	0.066230362	k__Bacteria	p__Firmicutes	c__Bacilli	o__Lactobacillales	f__Streptococcaceae	g__Streptococcus	#9ACD32	s__
845df8eb85e5372d6aa8d4a4a1163f63	M7	10	180	0.025215667	k__Bacteria	p__Bacteroidota	c__Bacteroidia	o__Bacteroidales	f__Prevotellaceae	g__Prevotella	#9ACD32	s__Prevotella_histicola
218c6c63b3e16cf84e1c28f8d6a03ba8	M7	10	0	0.089824275	k__Bacteria	p__Firmicutes	c__Bacilli	o__Erysipelotrichales	f__Erysipelatoclostridiaceae	g__	#9ACD32	s__
169ce3a726af52f4f1e2e87dfb3723fa	M7	4	1477	0.016793007	k__Bacteria	p__Bacteroidota	c__Bacteroidia	o__Bacteroidales	f__Prevotellaceae	g__Prevotella	#9ACD32	s__Prevotella_oulorum
3967daa5f59be77abd0b64ed1b993c1b	M7	9	1191	0.196493871	k__Bacteria	p__Firmicutes	c__Bacilli	o__Lactobacillales	f__Streptococcaceae	g__Streptococcus	#9ACD32	s__
17b91561506136fe71a68858504e1cbe	M7	12	2000.75	0.145225502	k__Bacteria	p__Firmicutes	c__Bacilli	o__Lactobacillales	f__Streptococcaceae	g__Streptococcus	#9ACD32	s__Streptococcus_sanguinis
e3b2de8d7c471190fade0d67f03ec4c9	M7	4	2064	0.070729423	k__Bacteria	p__Fusobacteriota	c__Fusobacteriia	o__Fusobacteriales	f__Leptotrichiaceae	g__Leptotrichia	#9ACD32	s__
89be794d273362fbb855e3bd139789c3	M7	4	0	0.030237875	k__Bacteria	p__Bacteroidota	c__Bacteroidia	o__Bacteroidales	f__Prevotellaceae	g__Prevotellaceae_UCG-001	#9ACD32	s__
2364a5efef7e4ce6a5aefd185702f8fc	M7	9	0	0.291654242	k__Bacteria	p__Bacteroidota	c__Bacteroidia	o__Bacteroidales	f__Prevotellaceae	g__Prevotella	#9ACD32	s__
b28c3567be0f7b8a16df0ee5f5e65d5d	M7	6	2061	0.04420589	k__Bacteria	p__Firmicutes	c__Clostridia	o__Peptostreptococcales-Tissierellales	f__Peptostreptococcales-Tissierellales	g__Parvimonas	#9ACD32	s__
b097863f756275798422eb559fe19fab	M7	13	1543	0.044153575	k__Bacteria	p__Desulfobacterota	c__Desulfovibrionia	o__Desulfovibrionales	f__Desulfomicrobiaceae	g__Desulfomicrobium	#9ACD32	s__Desulfomicrobium_orale
1cf40d59d9c1df11a389a4d69dfd28db	M7	7	211.3333333	0.043944316	k__Bacteria	p__Firmicutes	c__Bacilli	o__Lactobacillales	f__Streptococcaceae	g__Streptococcus	#9ACD32	s__
fb7198609882f6b2cfeefde292c0fe4b	M7	20	10260	0.09604972	k__Bacteria	p__Firmicutes	c__Negativicutes	o__Veillonellales-Selenomonadales	f__Selenomonadaceae	g__Selenomonas	#9ACD32	s__Selenomonas_noxia
313e4429d0c2e8b2a7994d321f72a0e8	M7	10	0	0.080826153	k__Bacteria	p__Firmicutes	c__Bacilli	o__Lactobacillales	f__Streptococcaceae	g__Streptococcus	#9ACD32	s__
9153a35e75c39e4b78551cc819506e0b	M7	12	1719	0.086214563	k__Bacteria	p__Actinobacteriota	c__Actinobacteria	o__Actinomycetales	f__Actinomycetaceae	g__Actinomyces	#9ACD32	s__
e27680d4009f98f30248d823bc17fb8e	M7	5	0	2.754000764	k__Bacteria	p__Proteobacteria	c__Gammaproteobacteria	o__Pasteurellales	f__Pasteurellaceae	g__Haemophilus	#9ACD32	s__Haemophilus_parainfluenzae
e76a6006c16165c2510a0bd04d3dc64b	M7	9	5054	0.132931557	k__Bacteria	p__Bacteroidota	c__Bacteroidia	o__Flavobacteriales	f__Flavobacteriaceae	g__Capnocytophaga	#9ACD32	s__Capnocytophaga_leadbetteri
c2554b11c59820a2c55bb33f25f27c13	M7	7	395	0.095003427	k__Bacteria	p__Bacteroidota	c__Bacteroidia	o__Flavobacteriales	f__Flavobacteriaceae	g__Capnocytophaga	#9ACD32	s__Capnocytophaga_gingivalis
a7445b47d0c030de56a0d0b639cdc64e	M7	6	0	0.014752735	k__Bacteria	p__Patescibacteria	c__Saccharimonadia	o__Saccharimonadales	f__Saccharimonadaceae	g__Saccharimonadaceae	#9ACD32	s__
210fa8c3427c16c2672ced325953355d	M7	8	0	0.018100873	k__Bacteria	p__Firmicutes	c__Bacilli	o__Lactobacillales	f__P5D1-392	g__P5D1-392	#9ACD32	s__
e8dc432929f9b602a970850f5412bd8b	M7	10	0	0.651945321	k__Bacteria	p__Firmicutes	c__Bacilli	o__Lactobacillales	f__Streptococcaceae	g__Streptococcus	#9ACD32	s__Streptococcus_intermedius
9937946e51d69f2843d7f93e3e535cb9	M7	9	4566	0.261834884	k__Bacteria	p__Firmicutes	c__Bacilli	o__Staphylococcales	f__Gemellaceae	g__Gemella	#9ACD32	s__
c44218e02749a24a712f23640aea3fd7	M7	11	577	0.158147224	k__Bacteria	p__Actinobacteriota	c__Actinobacteria	o__Micrococcales	f__Micrococcaceae	g__Rothia	#9ACD32	s__
24ab90ef49d2de493e48ad7fcc9c87c7	M7	10	3163	0.01009673	k__Bacteria	p__Bacteroidota	c__Bacteroidia	o__Bacteroidales	f__Prevotellaceae	g__Prevotella	#9ACD32	s__
ce26edd9ae020f06dbd3fefa582acfd1	M7	10	0	0.015589769	k__Bacteria	p__Actinobacteriota	c__Actinobacteria	o__Actinomycetales	f__Actinomycetaceae	g__Actinomyces	#9ACD32	s__Schaalia_odontolytica
a0b7a737f8ed4dc0eb3ca58887eb5eef	M7	7	211.3333333	0.018153188	k__Bacteria	p__Proteobacteria	c__Gammaproteobacteria	o__Pasteurellales	f__Pasteurellaceae	g__Haemophilus	#9ACD32	s__
604284b812d4201b952192bef8470f06	M7	10	637	0.025372611	k__Bacteria	p__Bacteroidota	c__Bacteroidia	o__Bacteroidales	f__Prevotellaceae	g__Prevotella	#9ACD32	s__
2cf8c6a75b39a6b6b4ab0e715bc1fd4f	M7	6	301	0.214071598	k__Bacteria	p__Fusobacteriota	c__Fusobacteriia	o__Fusobacteriales	f__Fusobacteriaceae	g__Fusobacterium	#9ACD32	s__
9a2de9073b41230f66b8f9a160b2dc45	M7	4	181	0.030237875	k__Bacteria	p__Firmicutes	c__Bacilli	o__Lactobacillales	f__Streptococcaceae	g__Streptococcus	#9ACD32	s__
39af9648a0566473e4f99b914786873a	M7	12	946	1.345062281	k__Bacteria	p__Firmicutes	c__Bacilli	o__Lactobacillales	f__Carnobacteriaceae	g__Granulicatella	#9ACD32	s__
4ef77edc4f777605866991ac902420d9	M7	1	0	0.855135469	k__Bacteria	p__Firmicutes	c__Bacilli	o__Lactobacillales	f__Streptococcaceae	g__Streptococcus	#9ACD32	s__Streptococcus_gordonii
44be4a90391a56447666c66fb4ddc5d1	M7	12	2000.75	0.01930411	k__Bacteria	p__Firmicutes	c__Negativicutes	o__Veillonellales-Selenomonadales	f__Veillonellaceae	g__Veillonella	#9ACD32	s__
13ee4eda32a2b196def21458385014f2	M7	12	2000.75	0.011352282	k__Bacteria	p__Proteobacteria	c__Gammaproteobacteria	o__Pasteurellales	f__Pasteurellaceae	g__Aggregatibacter	#9ACD32	s__
bb2895806e8a131715d0b52bc4dc69bc	M7	7	211.3333333	0.031179539	k__Bacteria	p__Actinobacteriota	c__Actinobacteria	o__Actinomycetales	f__Actinomycetaceae	g__Actinomyces	#9ACD32	s__
1a93bebe3934a658ba897f9615e890c5	M8	20	3432	0.558406705	k__Bacteria	p__Synergistota	c__Synergistia	o__Synergistales	f__Synergistaceae	g__Fretibacterium	#7700FF	s__
34b4f5c03fedff11e2aa354cc7160537	M8	8	177	0.014961993	k__Bacteria	p__Firmicutes	c__Clostridia	o__Peptostreptococcales-Tissierellales	f__Peptostreptococcaceae	g__Filifactor	#7700FF	s__
7646df8a3638a946c0ed4dd5cc15c892	M8	5	2865	1.466327668	k__Bacteria	p__Firmicutes	c__Bacilli	o__Lactobacillales	f__Streptococcaceae	g__Streptococcus	#7700FF	s__Streptococcus_constellatus
831b6acc19d311e9d35c596a3ad6e749	M8	4	577	0.334552265	k__Bacteria	p__Firmicutes	c__Clostridia	o__Peptostreptococcales-Tissierellales	f__Anaerovoracaceae	g__[Eubacterium]_brachy_group	#7700FF	s__Eubacterium_brachy
46166a41b049f70cfd2fc4fb9b39758c	M8	8	1215	0.027098995	k__Bacteria	p__Proteobacteria	c__Gammaproteobacteria	o__Pseudomonadales	f__Moraxellaceae	g__Acinetobacter	#7700FF	s__Acinetobacter_junii
d328ba641431b342a6892add56c7f2b8	M8	20	46	0.022338361	k__Bacteria	p__Firmicutes	c__Clostridia	o__Peptostreptococcales-Tissierellales	f__Peptostreptococcales-Tissierellales	g__	#7700FF	s__
07a466f6e4f82deb06dee08fa453ee7e	M8	8	0	0.012241631	k__Bacteria	p__Firmicutes	c__Negativicutes	o__Veillonellales-Selenomonadales	f__Selenomonadaceae	g__Selenomonas	#7700FF	s__
1643fdafc7ede484acb8d727168ab741	M8	4	2	1.92517957	k__Bacteria	p__Fusobacteriota	c__Fusobacteriia	o__Fusobacteriales	f__Fusobacteriaceae	g__Fusobacterium	#7700FF	s__Fusobacterium_nucleatum
206f59586b77911ecb3368d3aa0d0a28	M8	19	137	0.03332444	k__Bacteria	p__Proteobacteria	c__Gammaproteobacteria	o__Burkholderiales	f__Burkholderiaceae	g__Burkholderia-Caballeronia-Paraburkholderia	#7700FF	s__
d065ccc6cf4c22c1331e9177d6a35c33	M8	21	4876	0.203556351	k__Bacteria	p__Firmicutes	c__Negativicutes	o__Veillonellales-Selenomonadales	f__Selenomonadaceae	g__Selenomonas	#7700FF	s__
e57ed4a8f0bc88b997d169d3f388b2c7	M8	19	810	0.108239036	k__Bacteria	p__Proteobacteria	c__Gammaproteobacteria	o__Pseudomonadales	f__Pseudomonadaceae	g__Pseudomonas	#7700FF	s__
fb740ef28f5c49c76dbb513604978970	M8	1	0	1.170331309	k__Bacteria	p__Firmicutes	c__Clostridia	o__Peptostreptococcales-Tissierellales	f__Peptostreptococcales-Tissierellales	g__Parvimonas	#7700FF	s__Parvimonas_micra
17d9260e5898f0df33c7941bb5d9f1d3	M8	7	0	0.128903328	k__Bacteria	p__Firmicutes	c__Clostridia	o__Peptostreptococcales-Tissierellales	f__Peptostreptococcales-Tissierellales	g__Parvimonas	#7700FF	s__
021f697361306c09f412512f9e5ccf6b	M8	8	1108	0.036881837	k__Bacteria	p__Firmicutes	c__Negativicutes	o__Veillonellales-Selenomonadales	f__Selenomonadaceae	g__Selenomonas	#7700FF	s__Selenomonas_sputigena
9f233f2b50c34cf5ea2bfbdc3e5ff7c7	M8	4	0	0.494216614	k__Bacteria	p__Actinobacteriota	c__Coriobacteriia	o__Coriobacteriales	f__Eggerthellaceae	g__Slackia	#7700FF	s__Slackia_exigua
d3fbefab5b69b03495b688fd344b4b98	M8	10	5531	0.219773896	k__Bacteria	p__Patescibacteria	c__Saccharimonadia	o__Saccharimonadales	f__Saccharimonadaceae	g__TM7x	#7700FF	s__
21040ca89968352ed473c5ac37931920	M8	19	149	0.023646227	k__Bacteria	p__Actinobacteriota	c__Actinobacteria	o__Corynebacteriales	f__Corynebacteriaceae	g__Lawsonella	#7700FF	s__Lawsonella_clevelandensis
02e5d0f74ff0654f45aceeb233216bfb	M8	6	0	0.105100156	k__Bacteria	p__Firmicutes	c__Clostridia	o__Peptostreptococcales-Tissierellales	f__Peptostreptococcales-Tissierellales	g__Parvimonas	#7700FF	s__
70e9b07838d08def722c4774e5b0ece7	M8	19	0	0.013811071	k__Bacteria	p__Firmicutes	c__Bacilli	o__Bacillales	f__Bacillaceae	g__Bacillus	#7700FF	s__
f46c5762d47385e1045506db787f8eca	M8	19	0	0.022861507	k__Bacteria	p__Proteobacteria	c__Gammaproteobacteria	o__Burkholderiales	f__Burkholderiaceae	g__Burkholderia-Caballeronia-Paraburkholderia	#7700FF	s__
b14490d2aea556fe2063aac7eeb79b19	M8	9	157	0.07517617	k__Bacteria	p__Desulfobacterota	c__Desulfovibrionia	o__Desulfovibrionales	f__Desulfovibrionaceae	g__Desulfovibrio	#7700FF	s__
7eaa1401130f5f991889aba25e7ba80e	M8	18	12	0.065393328	k__Bacteria	p__Proteobacteria	c__Gammaproteobacteria	o__Burkholderiales	f__Neisseriaceae	g__Eikenella	#7700FF	s__
085ce75518532cf41ece2b763335587f	M8	18	0	0.097985362	k__Bacteria	p__Proteobacteria	c__Gammaproteobacteria	o__Pseudomonadales	f__Pseudomonadaceae	g__Pseudomonas	#7700FF	s__
b408faa84833100a76841eed9e781881	M8	17	3646	0.938577355	k__Bacteria	p__Synergistota	c__Synergistia	o__Synergistales	f__Synergistaceae	g__Fretibacterium	#7700FF	s__
122ead99f2336ee9c44d12cef9a769ac	M8	22	2953	0.032068888	k__Bacteria	p__Proteobacteria	c__Gammaproteobacteria	o__Pseudomonadales	f__Moraxellaceae	g__Acinetobacter	#7700FF	s__Acinetobacter_bereziniae
8e01afc27fb46894854721b79315e447	M8	20	437	0.013968015	k__Bacteria	p__Proteobacteria	c__Gammaproteobacteria	o__Pseudomonadales	f__Pseudomonadaceae	g__Pseudomonas	#7700FF	s__
c7b2bc556273d70f2e2e0e2ef357f3e1	M8	19	0	0.149306046	k__Bacteria	p__Actinobacteriota	c__Actinobacteria	o__Corynebacteriales	f__Nocardiaceae	g__Rhodococcus	#7700FF	s__
94eb5b78869e86659fb5fe9cb6b37d76	M8	19	0	0.015223567	k__Bacteria	p__Firmicutes	c__Bacilli	o__Lactobacillales	f__Enterococcaceae	g__Enterococcus	#7700FF	s__
a2db51a05e813d6a0248fe6612f0a8b1	M8	10	1394	0.152392611	k__Bacteria	p__Campilobacterota	c__Campylobacteria	o__Campylobacterales	f__Campylobacteraceae	g__Campylobacter	#7700FF	s__
88e4ec2cbc56932ceccc5d29ed383fff	M8	21	244	0.02401243	k__Bacteria	p__Firmicutes	c__Clostridia	o__Peptostreptococcales-Tissierellales	f__Peptostreptococcales-Tissierellales	g__	#7700FF	s__
cbd63ebff9e37d2ab30800ff4386dbad	M8	21	960	0.011038394	k__Bacteria	p__Proteobacteria	c__Gammaproteobacteria	o__Burkholderiales	f__Alcaligenaceae	g__Bordetella	#7700FF	s__Bordetella_hinzii
042e6f2932a83e261d989e1bb41c00db	M8	13	2093	0.048077175	k__Bacteria	p__Proteobacteria	c__Gammaproteobacteria	o__Pseudomonadales	f__Moraxellaceae	g__Acinetobacter	#7700FF	s__
d10445f2009cce52fac866146afcd797	M8	19	295	0.019931886	k__Bacteria	p__Actinobacteriota	c__Actinobacteria	o__Corynebacteriales	f__Corynebacteriaceae	g__Lawsonella	#7700FF	s__
e2155bbf218e4853d595af531bf86986	M8	3	0	0.990892017	k__Bacteria	p__Actinobacteriota	c__Actinobacteria	o__Actinomycetales	f__Actinomycetaceae	g__Actinomyces	#7700FF	s__Schaalia_cardiffensis
12a85fe99b08ad62a268f53a06f9188c	M9	7	2539	0.035469341	k__Bacteria	p__Actinobacteriota	c__Actinobacteria	o__Actinomycetales	f__Actinomycetaceae	g__Actinomyces	#00AA88	s__Actinomyces_naeslundii
9ef2bf4dab8d7772c821d2bde91e0032	M9	1	0	0.042322562	k__Bacteria	p__Proteobacteria	c__Gammaproteobacteria	o__Pasteurellales	f__Pasteurellaceae	g__Haemophilus	#00AA88	s__
a56bad71acdac202b13488c12fa1b4fb	M9	13	747	0.018310132	k__Bacteria	p__Patescibacteria	c__Saccharimonadia	o__Saccharimonadales	f__Saccharimonadaceae	g__Candidatus_Saccharimonas	#00AA88	s__
425e25388364c3287f9b1e5cdbb92efe	M9	8	0	0.067381285	k__Bacteria	p__Bacteroidota	c__Bacteroidia	o__Bacteroidales	f__Prevotellaceae	g__Prevotella	#00AA88	s__Prevotella_pallens
3b91de03a357638de220278dbfb51ef4	M9	11	0	0.015066623	k__Bacteria	p__Fusobacteriota	c__Fusobacteriia	o__Fusobacteriales	f__Leptotrichiaceae	g__Leptotrichia	#00AA88	s__
89545514917a94ba04f8c8b87e57615e	M9	11	778	0.015014308	k__Bacteria	p__Firmicutes	c__Clostridia	o__Lachnospirales	f__Lachnospiraceae	g__Oribacterium	#00AA88	s__
223e8f5976d1bc20c92ac7ed125af9d4	M9	13	2079	0.036097117	k__Bacteria	p__Bacteroidota	c__Bacteroidia	o__Bacteroidales	f__Prevotellaceae	g__Prevotella	#00AA88	s__
ddce93d4cbf447f33cfdd05f7eb03140	M9	17	3417	0.01470042	k__Bacteria	p__Proteobacteria	c__Gammaproteobacteria	o__Burkholderiales	f__Neisseriaceae	g__Neisseria	#00AA88	s__
2e1a0973baf0266ac9785d392fa27d82	M9	11	237	0.011195338	k__Bacteria	p__Firmicutes	c__Clostridia	o__Lachnospirales	f__Lachnospiraceae	g__Oribacterium	#00AA88	s__
6702a3a2c8e0763497f1ec0e121dd658	M9	4	0	0.048652636	k__Bacteria	p__Fusobacteriota	c__Fusobacteriia	o__Fusobacteriales	f__Fusobacteriaceae	g__Fusobacterium	#00AA88	s__Fusobacterium_periodonticum
94a3144ba1c918ad7d4f3565661acdfd	M9	9	2549	0.234108113	k__Bacteria	p__Actinobacteriota	c__Coriobacteriia	o__Coriobacteriales	f__Atopobiaceae	g__Atopobium	#00AA88	s__
8d3ea7b6ecaf010790bf75f63df43825	M9	11	1	0.025320297	k__Bacteria	p__Fusobacteriota	c__Fusobacteriia	o__Fusobacteriales	f__Leptotrichiaceae	g__Leptotrichia	#00AA88	s__
ac7d7fc7ecfbe08a2390676ef03d9371	M9	2	0	2.352485731	k__Bacteria	p__Proteobacteria	c__Gammaproteobacteria	o__Burkholderiales	f__Neisseriaceae	g__Neisseria	#00AA88	s__
f56515412602c6db1c28386da028a923	M9	7	1655	0.051896145	k__Bacteria	p__Firmicutes	c__Negativicutes	o__Veillonellales-Selenomonadales	f__Selenomonadaceae	g__Selenomonas	#00AA88	s__Selenomonas_sputigena
118af0f24dbe027379ef98ffb42f6861	M9	16	1148	0.065393328	k__Bacteria	p__Actinobacteriota	c__Coriobacteriia	o__Coriobacteriales	f__Atopobiaceae	g__Olsenella	#00AA88	s__
3e397bda9f5f917501a5c59db8d8e61f	M9	12	48	0.1131043	k__Bacteria	p__Patescibacteria	c__Saccharimonadia	o__Saccharimonadales	f__Saccharimonadaceae	g__TM7x	#00AA88	s__
266e97cc7cea14e93990e51a8e92ea99	M9	17	3417	0.015432825	k__Bacteria	p__Firmicutes	c__Negativicutes	o__Veillonellales-Selenomonadales	f__Veillonellaceae	g__Veillonella	#00AA88	s__
dfd39479b808e02a3e3f24809ebe6432	M9	8	0	0.136907471	k__Bacteria	p__Actinobacteriota	c__Actinobacteria	o__Actinomycetales	f__Actinomycetaceae	g__Actinomyces	#00AA88	s__
0439595f7ee337f1eddef184ee83264b	M9	8	1208	0.0356786	k__Bacteria	p__Bacteroidota	c__Bacteroidia	o__Bacteroidales	f__Prevotellaceae	g__Prevotella	#00AA88	s__Prevotella_melaninogenica
8c06dc9b3b1cc8178950b7baf7b5f806	M9	1	0	0.028511491	k__Bacteria	p__Bacteroidota	c__Bacteroidia	o__Flavobacteriales	f__Flavobacteriaceae	g__Capnocytophaga	#00AA88	s__
b3795b04a6af8d826c73baaa8c113d9b	M9	8	1474	0.218047512	k__Bacteria	p__Bacteroidota	c__Bacteroidia	o__Bacteroidales	f__Porphyromonadaceae	g__Porphyromonas	#00AA88	s__
e521208faa7cbbe0ff584c238c6f7c6f	M9	13	1347	0.081767817	k__Bacteria	p__Firmicutes	c__Clostridia	o__Lachnospirales	f__Lachnospiraceae	g__Stomatobaculum	#00AA88	s__
d0d5e55ab032707507f82ab995efb0c1	M9	8	855	0.017943929	k__Bacteria	p__Bacteroidota	c__Bacteroidia	o__Bacteroidales	f__Prevotellaceae	g__Prevotella	#00AA88	s__Prevotella_enoeca
03c26b291992dd54b358b6dd1d295fdb	M9	10	1917	0.028930008	k__Bacteria	p__Firmicutes	c__Negativicutes	o__Veillonellales-Selenomonadales	f__Selenomonadaceae	g__Selenomonas	#00AA88	s__
8d85a570e40a74910822fbdf7a95b864	M9	6	429	0.01548514	k__Bacteria	p__Firmicutes	c__Negativicutes	o__Veillonellales-Selenomonadales	f__Veillonellaceae	g__Anaeroglobus	#00AA88	s__Anaeroglobus_geminatus
d4c90074b01fc03eabb925614a33cdee	M9	5	294	0.168924044	k__Bacteria	p__Bacteroidota	c__Bacteroidia	o__Bacteroidales	f__Porphyromonadaceae	g__Porphyromonas	#00AA88	s__Porphyromonas_pasteri
42cfea7af058b0e066b2611dfea7e72c	M9	12	1197	0.274495033	k__Bacteria	p__Actinobacteriota	c__Coriobacteriia	o__Coriobacteriales	f__Atopobiaceae	g__Atopobium	#00AA88	s__
ff592641df8489a44fc445c99ced9061	M9	11	356	0.04185173	k__Bacteria	p__Fusobacteriota	c__Fusobacteriia	o__Fusobacteriales	f__Leptotrichiaceae	g__Leptotrichia	#00AA88	s__
8b1f185c948b07011f747c2da9878f91	M9	7	1835	0.668999901	k__Bacteria	p__Proteobacteria	c__Gammaproteobacteria	o__Burkholderiales	f__Neisseriaceae	g__Neisseria	#00AA88	s__Neisseria_elongata
f72d0ef514e35b4b381ece7f6e15bb9c	M9	17	1377	0.049385041	k__Bacteria	p__Firmicutes	c__Negativicutes	o__Veillonellales-Selenomonadales	f__Veillonellaceae	g__Veillonella	#00AA88	s__
75e65ab2ea1d93ad586b759815d8bca0	M9	15	874	0.167668492	k__Bacteria	p__Actinobacteriota	c__Actinobacteria	o__Actinomycetales	f__Actinomycetaceae	g__Actinomyces	#00AA88	s__Actinomyces_timonensis
